# Supplementary material for: A Quantitative Evaluation of MIRU-VNTR Typing Against Whole-Genome Sequencing for Identifying Mycobacterium tuberculosis Transmission: A Prospective Observational Cohort Study
Source: eBioMedicine. 2018 Aug 1;34:122–30. doi: 10.1016/j.ebiom.2018.07.019 (PMC6116353; doi:10.1016/j.ebiom.2018.07.019)
Supplement: Supplementary file 2 — Supplementary material 2 [file mmc2.xlsx]

## Sheet: Supplementary Data1 Nucl. excl.
80184
80185
80186
80187
80188
80189
80190
80191
80192
80193
80194
80195
80196
80197
80198
80199
80200
80201
80202
80203
80204
80205
80206
80207
80208
80209
80210
80211
80212
80213
80214
80215
80216
80217
80218
80219
80220
80221
80222
80223
80224
80225
80226
80227
80228
80229
80230
80231
80232
80233
80234
80235
80236
80237
80238
80239
80240
80241
80242
80243
80244
80245
80246
80247
80248
80249
80250
80251
80252
80253
80254
80255
80256
80257
80258
80259
80260
80261
80262
80263
80264
80265
80266
80267
80268
80269
80270
80271
80272
80273
80274
80275
80276
80277
80278
80279
80280
80281
80282
80283
80284
80285
80286
80287
80288
80289
80290
80291
80292
80293
80294
80295
80296
80297
80298
80299
80300
80301
80302
80303
80304
80305
80306
80307
80308
80309
80310
80311
80312
80313
80314
80315
80316
80317
80318
80319
80320
80321
80322
80323
80324
80325
80326
80327
80328
80329
80330
80331
80332
80333
80334
80335
80336
80337
80338
80339
80340
80341
80342
80343
80344
80345
80346
80347
80348
80349
80350
80351
80352
80353
80354
80355
80356
80357
80358
80359
80360
80361
80362
80363
80364
80365
80366
80367
80368
80369
80370
80371
80372
80403
80404
80405
80406
80407
80408
80409
80410
80411
80412
80413
80414
80415
80416
80417
80418
80419
80420
80421
80422
80423
80424
80425
80426
80427
80428
80429
80430
80431
80432
80433
80434
80435
80436
80437
80438
80439
80440
80441
80442
80443
80444
80445
80446
80447
80448
80449
80450
80451
80452
80453
80454
80455
80456
80457
80458
80459
80460
80461
80462
80463
80464
80465
80466
80467
80468
80469
80470
80471
80472
80473
80474
80475
80476
80477
80478
80479
80480
80481
80482
80483
80484
80485
80486
80487
80488
80489
80490
80491
80492
80493
80494
80495
80496
80497
80498
80499
80500
80501
80502
80503
80504
80505
80506
80507
80508
80509
80510
80511
80512
80513
80514
80515
80516
80517
80518
80519
80520
80521
80522
80623
80624
80625
80626
80627
80628
80629
80630
80631
80632
80633
80634
80635
80636
80637
80638
80639
80640
80641
80642
80643
80644
80645
80646
80647
80648
80649
80650
80651
80652
80653
80654
80655
80656
80657
80658
80659
80660
80661
80662
80663
80664
80665
80666
80667
80668
80669
80670
80671
80672
80673
80674
80675
80676
80677
80678
80679
80680
80681
80682
80683
80684
80685
80686
80687
80688
80689
80690
80691
80692
80693
80694
80695
80696
80697
80698
80699
80700
80701
80702
80703
80704
80705
80706
80707
80708
80709
80710
80711
80712
80713
80714
80715
80716
80717
80718
80719
80720
80721
80722
80723
80724
80725
80726
80727
80728
80729
80730
80731
80732
80733
80734
80735
80736
80737
80738
80739
80740
80741
80742
80743
80744
80745
80746
80747
80748
80749
80750
80751
80752
80753
80754
80755
80756
80757
80758
80759
80760
80761
80762
80763
80764
80765
80766
80767
80768
80769
80770
80771
80772
80773
80774
80775
80776
80777
80778
80779
80780
80781
80782
80783
80784
80785
80786
80787
80788
80789
80790
80791
80792
80793
80794
80795
80796
80797
80798
80799
80800
80801
80802
80803
80804
80805
80806
80807
80808
80809
80810
80811
80812
80813
80814
80815
80816
80817
80818
80819
80820
80821
80822
80823
80824
80825
80826
80827
80828
80829
80830
80831
80832
80833
80834
80835
80836
80837
80838
80839
80840
80841
80842
80843
80844
80845
80846
80847
80848
80849
80850
80851
80852
80853
80854
80855
80856
80857
80858
80859
80860
80861
80862
80863
80864
80865
80866
80867
80868
80869
80870
80871
80872
80873
80874
80875
80876
80877
80878
80879
80880
80881
80882
80883
80884
80885
80886
80887
80888
80889
80890
80891
80892
80893
80894
80895
80896
80897
80898
80899
80900
80901
80902
80903
80904
80905
80906
80907
80908
80909
80910
80911
80912
80913
80914
80915
80916
80917
80918
80919
80920
80921
80922
80923
80924
80925
80926
80927
80928
80929
80930
80931
80932
80933
80934
80935
80936
80937
80938
80939
80940
80941
80942
80943
80944
80945
80946
80947
80948
80949
80950
80951
80952
80953
80954
80955
80956
80957
80958
80959
80960
80961
80962
80963
80964
80965
80966
80967
80968
80969
80970
80971
80972
80973
80974
80975
80976
80977
80978
80979
80980
80981
80982
80983
80984
80985
80986
80987
80988
80989
80990
80991
80992
80993
80994
80995
80996
80997
80998
80999
81000
81001
81002
81003
81004
81005
81006
81007
81008
81009
81010
81011
81012
81013
81014
81015
81016
81017
81018
81019
81020
81021
81022
81023
81024
81025
81026
81027
81028
81029
81030
81031
81032
81033
81034
81035
81036
81037
81038
81039
81040
81041
81042
81043
81044
81045
81046
81047
81048
81049
81050
81051
81052
81053
81054
81055
81056
81057
81058
81059
81060
81061
81062
81063
81064
81065
81066
81067
81068
81069
81070
81071
81072
81073
81074
81075
81076
81077
81078
81079
81080
81081
81082
81083
81084
81085
81086
81087
81088
81089
81090
81091
81092
81093
81094
81095
81096
81097
81098
81099
81100
81101
81102
81103
81104
81105
81106
81107
81108
81109
81110
81111
81112
81113
81114
81115
81116
81117
81118
81119
81120
81121
81122
81123
81124
81125
81126
81127
81128
81129
81130
81131
81132
81133
81134
81135
81136
81137
81138
81139
81140
81141
81142
81143
81144
81145
81146
81147
81148
81149
81150
81151
81152
81153
81154
81155
81156
81157
81158
81159
81160
81161
81162
81163
81164
81165
81166
81167
81168
81169
81170
81171
81172
81173
81174
81175
81176
81177
81178
81179
81180
81181
81182
81183
81184
81185
81186
81187
81188
81189
81190
81191
81192
81193
81194
81195
81196
81197
81198
81199
81200
81201
81202
81203
81204
81205
81206
81207
81208
81209
81210
81211
81212
81213
81214
81215
81216
81217
81218
81219
81220
81221
81222
81223
81224
81225
81226
81227
81228
81229
81230
81231
81232
81233
81234
81235
81236
81237
81238
81239
81240
81241
81242
81243
81244
81245
81246
81247
81248
81249
81250
81251
81252
81253
81254
81255
81256
81257
81258
81259
81260
81261
81262
81263
81264
81265
81266
81267
81268
81269
81270
81271
81272
81273
81274
81275
81276
81277
81278
81279
81280
81281
81282
81283
81284
81285
81286
81287
81288
81289
81290
81291
81292
81293
81294
81295
81296
81297
81298
81299
81300
81301
81302
81303
81304
81305
81306
81307
81308
81309
81310
81311
81312
81313
81314
81315
81316
81317
81318
81319
81320
81321
81322
81323
81324
81325
81326
81327
81328
81329
81330
81331
81332
81333
81334
81335
81336
81337
81338
81339
81340
81341
81342
81343
81344
81345
81346
81347
81348
81349
81350
81351
81352
81353
81354
81355
81356
81357
81358
81359
81360
81361
81362
81363
81364
81365
81366
81367
81368
81369
81370
81371
81372
81373
81374
81375
81376
81377
81378
81379
81380
81381
81382
81383
81384
81385
81386
81387
81388
81389
81390
81391
81392
81393
81394
81395
81396
81397
81398
81399
81400
81401
81402
81403
81404
81405
81406
81407
81408
81409
81410
81411
81412
81413
81414
81415
81416
81417
81418
81419
81420
81421
81422
81423
81424
81425
81426
81427
81428
81429
81430
81431
81432
81433
81434
81435
81436
81437
81438
81439
81440
81441
81442
81443
81444
81445
81446
81447
81448
81449
81450
81451
81452
81453
81454
81455
81456
81457
81458
81459
81460
81461
81462
81463
81464
81465
81466
81467
81468
81469
81470
81471
81472
81473
81474
81475
81476
81477
81478
81479
81480
81481
81482
81483
81484
81485
81486
81487
81488
81489
81490
81491
81492
81493
81494
81495
81496
81497
81498
81499
81500
81501
81502
81503
81504
81505
81506
81507
81508
81509
81510
81511
81512
81513
81514
81515
81516
81517
81518
81519
81520
81521
81522
81523
81524
81525
81526
81527
81528
81529
81530
81531
81532
81533
81534
81535
81536
81537
81538
81539
81540
81541
81542
81543
81544
81545
81546
81547
81548
81549
81550
81551
81552
81553
81554
81555
81556
81557
81558
81559
81560
81561
81562
81563
81564
81565
81566
81567
81568
81569
81570
81571
81572
81573
81574
81575
81576
81577
81578
81579
81580
81581
81582
81583
81584
81585
81586
81587
81588
81589
81590
81591
81592
81593
81594
81595
81596
81597
81598
81599
81600
81601
81602
81603
81604
81605
81606
81607
81608
81609
81610
81611
81612
81613
81614
81615
81616
81617
81618
81619
81620
81621
81622
81623
81624
81625
81626
81627
81628
81629
81630
81631
81632
81633
81634
81635
81636
81637
81638
81639
81640
81641
81642
81643
81644
81645
81646
81647
81648
81649
81650
81651
81652
81653
81654
81655
81656
81657
81658
81659
81660
81661
81662
81663
81664
81665
81666
81667
81668
81669
81670
81671
81672
81673
81674
81675
81676
81677
81678
81679
81680
81681
81682
81683
81684
81685
81686
81687
81688
81689
81690
81691
81692
81693
81694
81695
81696
81697
81698
81699
81700
81701
81702
81703
81704
81705
81706
81707
81708
81709
81710
81711
81712
81713
81714
81715
81716
81717
81718
81719
81720
81721
81722
81723
81724
81725
81726
81727
81728
81729
81730
81731
81732
81733
81734
81735
81736
81737
81738
81739
81740
81741
81742
81743
81744
81745
81746
81747
81748
81749
81750
81751
81752
81753
81754
81755
81756
81757
81758
81759
81760
81761
81762
81763
81764
81765
81766
81767
81768
81769
81770
81771
81772
81773
81774
81775
81776
81777
81778
81779
81780
81781
81782
81783
81784
81785
81786
81787
81788
81789
81790
81791
81792
81793
81794
81795
81796
81797
81798
81799
81800
81801
81802
81803
81804
81805
81806
81807
81808
81809
81810
81811
81812
81813
81814
81815
81816
81817
81818
81819
81820
81821
81822
81823
81824
81825
81826
81827
81828
81829
81830
81831
81832
81833
81834
81835
81836
81837
81838
81839
81840
81841
81842
81843
81844
81845
81846
81847
81848
81849
81850
81851
81852
81853
81854
81855
81856
81857
81858
81859
81860
81861
81862
81863
81864
81865
81866
81867
81868
81869
81870
81871
81872
81873
81874
81875
81876
81877
81878
81879
81880
81881
81882
81883
81884
81885
81886
81887
81888
81889
81890
81891
81892
81893
81894
81895
81896
81897
81898
81899
81900
81901
81902
81903
81904
81905
81906
81907
81908
81909
81910
81911
81912
81913
81914
81915
81916
81917
81918
81919
81920
81921
81922
81923
81924
81925
81926
81927
81928
81929
81930
81931
81932
81933
81934
81935
81936
81937
81938
81939
81940
81941
81942
81943
81944
81945
81946
81947
81948
81949
81950
81951
81952
81953
81954
81955
81956
81957
81958
81959
81960
81961
81962
81963
81964
81965
81966
81967
81968
81969
81970
81971
81972
81973
81974
81975
81976
81977
81978
81979
81980
81981
81982
81983
81984
81985
81986
81987
81988
81989
81990
81991
81992
81993
81994
81995
81996
81997
81998
81999
82000
82001
82002
82003
82004
82005
82006
82007
82008
82009
82010
82011
82012
82013
82014
82015
82016
82017
82018
82019
82020
82021
82022
82023
82024
82025
82026
82027
82028
82029
82030
82031
82032
82033
82034
82035
82036
82037
82038
82039
82040
82041
82042
82043
82044
82045
82046
82047
82048
82049
82050
82051
82052
82053
82054
82055
82056
82057
82058
82059
82060
82061
82062
82063
82064
82065
82066
82067
82068
82069
82070
82071
82072
82073
82074
82075
82076
82077
82078
82079
82080
82081
82082
82083
82084
82085
82086
82087
82088
82089
82090
82091
82092
82093
82094
82095
82096
82097
82098
82099
82100
82101
82102
82103
82104
82105
82106
82107
82108
82109
82110
82111
82112
82113
82114
82115
82116
82117
82118
82119
82120
82121
82122
82123
82124
82125
82126
82127
82128
82129
82130
82131
82132
82133
82134
82135
82136
82137
82138
82139
82140
82141
82142
82143
82144
82145
82146
82147
82148
82149
82150
82151
82152
82153
82154
82155
82156
82157
82158
82159
82160
82161
82162
82163
82164
82165
82166
82167
82168
82169
82170
82171
82172
82173
82174
82175
82176
82177
82178
82179
82180
82181
82182
82183
82184
82185
82186
82187
82188
82189
82190
82191
82192
82193
82194
82195
82196
82197
82198
82199
82200
82201
82202
82203
82204
82205
82206
82207
82208
82209
82210
82211
82212
82213
82214
82215
82216
82217
82218
82219
82220
82221
82222
82223
82224
82225
82226
82227
82228
82229
82230
82231
82232
82233
82234
82235
82236
82237
82238
82239
82240
82241
82242
82243
82244
82245
82246
82247
82248
82249
82250
82251
82252
82253
82254
82255
82256
82257
82258
82259
82260
82261
82262
82263
82264
82265
82266
82267
82268
82269
82270
82271
82272
82273
82274
82275
82276
82277
82278
82279
82280
82281
82282
82283
82284
82285
82286
82287
82288
82289
82290
82291
82292
82293
82294
82295
82296
82297
82298
82299
82300
82301
82302
82303
82304
82305
82306
82307
82308
82309
82310
82311
82312
82313
[truncated: 286,069+ more rows]

## Sheet: Supplementary Data 2 Q.reg.
	Modelling the relationship between pairwise SNV, MIRU-VNTR distances and lineage
	s), strain type (t, a discrete variable) and n, the number of MIRU-VNTR repeat number differences observed.
	We modelled three variables:
	s		number of single nucleotide variants between specimen pairs
	l		lineage, a categorical variable
	n		number of MIRU-VNTR repeat number differences observed
	Using quantile regression we modelled
	s ~ l + n + l*n		where l*n denotes the interaction between l and n.
Property	Value	Comment	Coefficient	Std. error.	t	p-value
Lineage	reference (lineage 4)	Reflects median pairwise SNV when MIRU VNTR types are identical and lineage is 4	10	0.422353	23.6769	< 1e-20
	Lineage 1	Reflects median pairwise SNV when MIRU VNTR types are identical and lineage is 1	132.5	20.631	6.42237	1.3538e-10
	Lineage 2	Reflects median pairwise SNV when MIRU VNTR types are identical and lineage is 2	169	1.77605	95.155	< 1e-20
	Lineage 3	Reflects median pairwise SNV when MIRU VNTR types are identical and lineage is 3	92	2.06805	44.4863	< 1e-20
Mismatch	Per unit mismatch, in lineage 4	Reflects increase in median pairwise SNV per unit of MIRU-VNTR variation when lineage is 4	58.6667	0.533969	109.869	< 1e-20
	Per unit mismatch, in lineage 1, relative to lineage 4	Reflects increase in median pairwise SNV per unit of MIRU-VNTR variation when lineage is 1, relative to lineage 4.	-8.16667	8.299	-0.984054	0.325094
	Per unit mismatch, in lineage 2, relative to lineage 4	Reflects increase in median pairwise SNV per unit of MIRU-VNTR variation when lineage is 2, relative to lineage 4.	-51.6667	0.856978	-60.2894	< 1e-20
	Per unit mismatch, in lineage 3, relative to lineage 4	Reflects increase in median pairwise SNV per unit of MIRU-VNTR variation when lineage is 3, relative to lineage 4.	13.3333	0.903077	14.7643	< 1e-20

## Sheet: Supplementary Data 3 Logistic
term	outcome	predictor	row_order	label	Estimate	Std..Error	z.value	Pr...z..	OR	upperCI	lowerCI	nIndividuals0	nIndividuals1	n00	n01	n11	n10	ppv	upperCI_limited	lowerCI_limited	outcome_snp
Both have social risk factors	outcome_snp0	mpredictor_riskfactors	3	Both have social risk factors	3.50886	0.149049	23.5417	1.52833e-122	33.41	44.7456	24.9462	216	1999	23153	67	216	1973565	0.00288544	44.7456	24.9462	0
No social risk factors	outcome_snp0	mpredictor_riskfactors	1	No social risk factors [reference]	NA	NA	NA	NA	1	NA	NA	1999	1977	1593267	138	145	403451	8.6607e-05	NA	NA	0
One has social risk factors	outcome_snp0	mpredictor_riskfactors	2	One has social risk factors	0.862042	0.141669	6.0849	1.16566e-09	2.36799	3.12587	1.79386	1977	1999	380298	78	205	1616420	0.00020506	3.12587	1.79386	0
Both have social risk factors	outcome_snp3	mpredictor_riskfactors	3	Both have social risk factors	2.92401	0.11071	26.4115	1.01179e-153	18.6158	23.127	14.9845	216	1999	23116	104	607	1973174	0.0044789	23.127	14.9845	3
No social risk factors	outcome_snp3	mpredictor_riskfactors	1	No social risk factors [reference]	NA	NA	NA	NA	1	NA	NA	1999	1977	1593020	385	326	403270	0.000241621	NA	NA	3
One has social risk factors	outcome_snp3	mpredictor_riskfactors	2	One has social risk factors	0.882244	0.0842921	10.4665	1.23095e-25	2.41632	2.85039	2.04834	1977	1999	380154	222	489	1616136	0.000583633	2.85039	2.04834	3
Both have social risk factors	outcome_snp5	mpredictor_riskfactors	3	Both have social risk factors	2.88357	0.099788	28.897	1.30254e-183	17.878	21.7401	14.7021	216	1999	23093	127	797	1972984	0.00546942	21.7401	14.7021	5
No social risk factors	outcome_snp5	mpredictor_riskfactors	1	No social risk factors [reference]	NA	NA	NA	NA	1	NA	NA	1999	1977	1592915	490	434	403162	0.000307518	NA	NA	5
One has social risk factors	outcome_snp5	mpredictor_riskfactors	2	One has social risk factors	0.96541	0.0728031	13.2606	3.91888e-40	2.62586	3.02861	2.27668	1977	1999	380069	307	617	1616008	0.000807096	3.02861	2.27668	5
Both have social risk factors	outcome_snp12	mpredictor_riskfactors	3	Both have social risk factors	2.86989	0.072156	39.7733	0	17.635	20.314	15.3093	216	1999	22977	243	1665	1972116	0.0104651	20.314	15.3093	12
No social risk factors	outcome_snp12	mpredictor_riskfactors	1	No social risk factors [reference]	NA	NA	NA	NA	1	NA	NA	1999	1977	1592450	955	953	402643	0.000599345	NA	NA	12
One has social risk factors	outcome_snp12	mpredictor_riskfactors	2	One has social risk factors	1.13729	0.0495866	22.9355	2.05841e-116	3.11831	3.43659	2.8295	1977	1999	379666	710	1198	1615427	0.00186657	3.43659	2.8295	12
Both have social risk factors	outcome_snp20	mpredictor_riskfactors	3	Both have social risk factors	2.72784	0.0616285	44.2626	0	15.2998	17.2641	13.559	216	1999	22895	325	2594	1971187	0.0139966	17.2641	13.559	20
No social risk factors	outcome_snp20	mpredictor_riskfactors	1	No social risk factors [reference]	NA	NA	NA	NA	1	NA	NA	1999	1977	1591928	1477	1442	402154	0.000926946	NA	NA	20
One has social risk factors	outcome_snp20	mpredictor_riskfactors	2	One has social risk factors	1.15512	0.0396909	29.1028	3.31267e-186	3.17439	3.4312	2.9368	1977	1999	379259	1117	1802	1614823	0.00293657	3.4312	2.9368	20
Both subjects are female	outcome_snp0	mpredictor_gender	3	Both subjects are female	-0.426849	0.240256	-1.77664	0.0756267	0.652562	1.04504	0.407485	801	1999	320379	21	262	1676339	6.55431e-05	1.04504	0.407485	0
Both subjects are male	outcome_snp0	mpredictor_gender	2	Both subjects are male	0.854124	0.12743	6.70268	2.04626e-11	2.34932	3.01587	1.83008	1176	1999	690737	163	120	1305981	0.000235924	3.01587	1.83008	0
Subjects have different gender	outcome_snp0	mpredictor_gender	1	Subjects have different gender [reference]	NA	NA	NA	NA	1	NA	NA	1999	1977	985602	99	184	1011116	0.000100436	NA	NA	0
Both subjects are female	outcome_snp3	mpredictor_gender	3	Both subjects are female	-0.269228	0.12903	-2.08656	0.036928	0.763969	0.983803	0.593257	801	1999	320325	75	636	1675965	0.000234082	0.983803	0.593257	3
Both subjects are male	outcome_snp3	mpredictor_gender	2	Both subjects are male	0.456249	0.0794212	5.74467	9.20986e-09	1.57814	1.84396	1.35065	1176	1999	690566	334	377	1305724	0.000483427	1.84396	1.35065	3
Subjects have different gender	outcome_snp3	mpredictor_gender	1	Subjects have different gender [reference]	NA	NA	NA	NA	1	NA	NA	1999	1977	985399	302	409	1010891	0.000306381	NA	NA	3
Both subjects are female	outcome_snp5	mpredictor_gender	3	Both subjects are female	-0.237532	0.111527	-2.12982	0.0331865	0.788572	0.981239	0.633735	801	1999	320299	101	823	1675778	0.000315231	0.981239	0.633735	5
Both subjects are male	outcome_snp5	mpredictor_gender	2	Both subjects are male	0.440685	0.0697944	6.31405	2.71828e-10	1.55377	1.78155	1.35512	1176	1999	690471	429	495	1305606	0.000620929	1.78155	1.35512	5
Subjects have different gender	outcome_snp5	mpredictor_gender	1	Subjects have different gender [reference]	NA	NA	NA	NA	1	NA	NA	1999	1977	985307	394	530	1010770	0.000399716	NA	NA	5
Both subjects are female	outcome_snp12	mpredictor_gender	3	Both subjects are female	-0.141592	0.0716186	-1.97702	0.0480391	0.867976	0.998782	0.754301	801	1999	320150	250	1658	1674943	0.000780275	0.998782	0.754301	12
Both subjects are male	outcome_snp12	mpredictor_gender	2	Both subjects are male	0.217844	0.049254	4.42287	9.73969e-06	1.24339	1.36941	1.12897	1176	1999	690128	772	1136	1304965	0.00111738	1.36941	1.12897	12
Subjects have different gender	outcome_snp12	mpredictor_gender	1	Subjects have different gender [reference]	NA	NA	NA	NA	1	NA	NA	1999	1977	984815	886	1022	1010278	0.000898853	NA	NA	12
Both subjects are female	outcome_snp20	mpredictor_gender	3	Both subjects are female	-0.0332594	0.0548185	-0.606719	0.544037	0.967288	1.07701	0.868747	801	1999	319962	438	2481	1674120	0.00136704	1.07701	0.868747	20
Both subjects are male	outcome_snp20	mpredictor_gender	2	Both subjects are male	0.108401	0.04049	2.67723	0.00742332	1.11449	1.20655	1.02947	1176	1999	689812	1088	1831	1304270	0.00157476	1.20655	1.02947	20
Subjects have different gender	outcome_snp20	mpredictor_gender	1	Subjects have different gender [reference]	NA	NA	NA	NA	1	NA	NA	1999	1977	984308	1393	1526	1009774	0.00141321	NA	NA	20
Both subjects either identify as Chinese, or as mixed/other	outcome_snp0	mpredictor_race	2	Both subjects either identify as Chinese, or as mixed/other	0.835156	0.71251	1.17213	0.241144	2.30517	9.31547	0.57043	172	1999	10557	2	281	1986161	0.000189412	9.31547	0.57043	0
Both subjects identify as Black African	outcome_snp0	mpredictor_race	3	Both subjects identify as Black African	2.10769	0.221971	9.49531	2.19556e-21	8.22917	12.7146	5.32611	267	1999	35487	24	259	1961231	0.000675847	12.7146	5.32611	0
Both subjects identify as Black Carribean or Black Other	outcome_snp0	mpredictor_race	4	Both subjects identify as Black Carribean or Black Other	2.67018	0.71286	3.74573	0.000179873	14.4426	58.4041	3.57146	71	1999	1685	2	281	1995033	0.00118554	58.4041	3.57146	0
Both subjects identify as Indian	outcome_snp0	mpredictor_race	5	Both subjects identify as Indian	-0.622679	0.387793	-1.6057	0.10834	0.536505	1.14728	0.250887	564	1999	158759	7	276	1837959	4.409e-05	1.14728	0.250887	0
Both subjects identify as Pakistani or Bangladeshi	outcome_snp0	mpredictor_race	6	Both subjects identify as Pakistani or Bangladeshi	1.19234	0.272509	4.37542	1.21199e-05	3.29478	5.62071	1.93136	363	1999	55396	15	268	1941322	0.000270704	5.62071	1.93136	0
Both subjects identify as White	outcome_snp0	mpredictor_race	7	Both subjects identify as White	2.25661	0.132231	17.0657	2.67394e-65	9.55068	12.3763	7.37016	508	1999	128677	101	182	1868041	0.000784295	12.3763	7.37016	0
Subjects are from different ethnic groups	outcome_snp0	mpredictor_race	1	Subjects are from different ethnic groups [reference]	NA	NA	NA	NA	1	NA	NA	1999	1945	1606157	132	151	390561	8.2177e-05	NA	NA	0
Both subjects either identify as Chinese, or as mixed/other	outcome_snp3	mpredictor_race	2	Both subjects either identify as Chinese, or as mixed/other	1.06569	0.381677	2.79212	0.00523647	2.90283	6.13355	1.37383	172	1999	10552	7	704	1985738	0.000662942	6.13355	1.37383	3
Both subjects identify as Black African	outcome_snp3	mpredictor_race	3	Both subjects identify as Black African	1.59626	0.166594	9.5817	9.54574e-22	4.93452	6.83995	3.55989	267	1999	35471	40	671	1960819	0.00112641	6.83995	3.55989	3
Both subjects identify as Black Carribean or Black Other	outcome_snp3	mpredictor_race	4	Both subjects identify as Black Carribean or Black Other	2.74846	0.412295	6.66626	2.62412e-11	15.6186	35.0424	6.96129	71	1999	1681	6	705	1994609	0.00355661	35.0424	6.96129	3
Both subjects identify as Indian	outcome_snp3	mpredictor_race	5	Both subjects identify as Indian	-0.00759423	0.174669	-0.0434777	0.965321	0.992435	1.3976	0.704726	564	1999	158730	36	675	1837560	0.000226749	1.3976	0.704726	3
Both subjects identify as Pakistani or Bangladeshi	outcome_snp3	mpredictor_race	6	Both subjects identify as Pakistani or Bangladeshi	0.927627	0.184373	5.03125	4.87301e-07	2.5285	3.62915	1.76166	363	1999	55379	32	679	1940911	0.000577503	3.62915	1.76166	3
Both subjects identify as White	outcome_snp3	mpredictor_race	7	Both subjects identify as White	2.02691	0.0849558	23.8584	8.29363e-126	7.59057	8.96582	6.42626	508	1999	128555	223	488	1867735	0.00173166	8.96582	6.42626	3
Subjects are from different ethnic groups	outcome_snp3	mpredictor_race	1	Subjects are from different ethnic groups [reference]	NA	NA	NA	NA	1	NA	NA	1999	1945	1605922	367	344	390368	0.000228477	NA	NA	3
Both subjects either identify as Chinese, or as mixed/other	outcome_snp5	mpredictor_race	2	Both subjects either identify as Chinese, or as mixed/other	0.960963	0.336324	2.85725	0.00427332	2.61421	5.05389	1.35225	172	1999	10550	9	915	1985527	0.000852353	5.05389	1.35225	5
Both subjects identify as Black African	outcome_snp5	mpredictor_race	3	Both subjects identify as Black African	1.37996	0.153869	8.96841	3.00817e-19	3.97474	5.37383	2.9399	267	1999	35465	46	878	1960612	0.00129537	5.37383	2.9399	5
Both subjects identify as Black Carribean or Black Other	outcome_snp5	mpredictor_race	4	Both subjects identify as Black Carribean or Black Other	2.79949	0.337069	8.30539	9.94961e-17	16.4362	31.8214	8.48951	71	1999	1678	9	915	1994399	0.00533491	31.8214	8.48951	5
Both subjects identify as Indian	outcome_snp5	mpredictor_race	5	Both subjects identify as Indian	-0.0971237	0.152239	-0.637968	0.523494	0.907444	1.22295	0.673335	564	1999	158719	47	877	1837358	0.000296033	1.22295	0.673335	5
Both subjects identify as Pakistani or Bangladeshi	outcome_snp5	mpredictor_race	6	Both subjects identify as Pakistani or Bangladeshi	0.602189	0.179525	3.35435	0.000795528	1.82611	2.59622	1.28444	363	1999	55378	33	891	1940699	0.00059555	2.59622	1.28444	5
Both subjects identify as White	outcome_snp5	mpredictor_race	7	Both subjects identify as White	1.80894	0.0763041	23.707	3.05264e-124	6.10398	7.08867	5.25608	508	1999	128522	256	668	1867555	0.00198792	7.08867	5.25608	5
Subjects are from different ethnic groups	outcome_snp5	mpredictor_race	1	Subjects are from different ethnic groups [reference]	NA	NA	NA	NA	1	NA	NA	1999	1945	1605765	524	400	390312	0.000326218	NA	NA	5
Both subjects either identify as Chinese, or as mixed/other	outcome_snp12	mpredictor_race	2	Both subjects either identify as Chinese, or as mixed/other	0.691442	0.251824	2.74574	0.00603744	1.99659	3.27074	1.2188	172	1999	10543	16	1892	1984550	0.0015153	3.27074	1.2188	12
Both subjects identify as Black African	outcome_snp12	mpredictor_race	3	Both subjects identify as Black African	0.749131	0.135618	5.52381	3.31718e-08	2.11516	2.75921	1.62145	267	1999	35454	57	1851	1959639	0.00160514	2.75921	1.62145	12
Both subjects identify as Black Carribean or Black Other	outcome_snp12	mpredictor_race	4	Both subjects identify as Black Carribean or Black Other	3.58506	0.153791	23.3113	3.40211e-120	36.0556	48.7396	26.6725	71	1999	1642	45	1863	1993451	0.0266746	48.7396	26.6725	12
Both subjects identify as Indian	outcome_snp12	mpredictor_race	5	Both subjects identify as Indian	-0.698393	0.132252	-5.28076	1.28648e-07	0.497384	0.644566	0.38381	564	1999	158706	60	1848	1836387	0.000377915	0.644566	0.38381	12
Both subjects identify as Pakistani or Bangladeshi	outcome_snp12	mpredictor_race	6	Both subjects identify as Pakistani or Bangladeshi	-0.0508606	0.160743	-0.31641	0.751692	0.950411	1.30238	0.69356	363	1999	55371	40	1868	1939722	0.000721878	1.30238	0.69356	12
Both subjects identify as White	outcome_snp12	mpredictor_race	7	Both subjects identify as White	1.57261	0.0543668	28.926	5.62151e-184	4.81923	5.36113	4.33212	508	1999	128308	470	1438	1866785	0.00364969	5.36113	4.33212	12
Subjects are from different ethnic groups	outcome_snp12	mpredictor_race	1	Subjects are from different ethnic groups [reference]	NA	NA	NA	NA	1	NA	NA	1999	1945	1605069	1220	688	390024	0.000759515	NA	NA	12
Both subjects either identify as Chinese, or as mixed/other	outcome_snp20	mpredictor_race	2	Both subjects either identify as Chinese, or as mixed/other	0.430745	0.230779	1.86648	0.0619739	1.5384	2.41832	0.978649	172	1999	10540	19	2900	1983542	0.00179941	2.41832	0.978649	20
Both subjects identify as Black African	outcome_snp20	mpredictor_race	3	Both subjects identify as Black African	0.367677	0.131253	2.80128	0.00509007	1.44438	1.86812	1.11675	267	1999	35451	60	2859	1958631	0.00168962	1.86812	1.11675	20
Both subjects identify as Black Carribean or Black Other	outcome_snp20	mpredictor_race	4	Both subjects identify as Black Carribean or Black Other	3.43167	0.134521	25.5103	1.517e-143	30.9282	40.2589	23.7601	71	1999	1628	59	2860	1992454	0.0349733	40.2589	23.7601	20
Both subjects identify as Indian	outcome_snp20	mpredictor_race	5	Both subjects identify as Indian	-0.818712	0.112844	-7.25525	4.00911e-13	0.440999	0.550165	0.353495	564	1999	158684	82	2837	1835398	0.000516483	0.550165	0.353495	20
Both subjects identify as Pakistani or Bangladeshi	outcome_snp20	mpredictor_race	6	Both subjects identify as Pakistani or Bangladeshi	-0.434867	0.156077	-2.78623	0.00533256	0.647351	0.879013	0.476743	363	1999	55369	42	2877	1938713	0.000757972	0.879013	0.476743	20
Both subjects identify as White	outcome_snp20	mpredictor_race	7	Both subjects identify as White	1.64489	0.0427475	38.4791	0	5.18042	5.63316	4.76406	508	1999	128001	777	2142	1866081	0.00603364	5.63316	4.76406	20
Subjects are from different ethnic groups	outcome_snp20	mpredictor_race	1	Subjects are from different ethnic groups [reference]	NA	NA	NA	NA	1	NA	NA	1999	1945	1604409	1880	1039	389673	0.0011704	NA	NA	20
Subjects are both 0-14	outcome_snp0	mpredictor_age	2	Subjects are both 0-14	3.28376	0.584645	5.61668	1.94667e-08	26.676	83.9035	8.48125	45	1999	987	3	280	1995731	0.0030303	83.9035	8.48125	0
Subjects are both 15-44	outcome_snp0	mpredictor_age	3	Subjects are both 15-44	0.560671	0.122408	4.58033	4.64245e-06	1.75185	2.22686	1.37816	1155	1999	666302	133	150	1330416	0.000199569	2.22686	1.37816	0
Subjects are both 45-64	outcome_snp0	mpredictor_age	4	Subjects are both 45-64	-0.00937921	0.31366	-0.0299024	0.976145	0.990665	1.83198	0.535715	442	1999	97450	11	272	1899268	0.000112866	1.83198	0.535715	0
Subjects are both 65+	outcome_snp0	mpredictor_age	5	Subjects are both 65+	-1.15912	0.711938	-1.62812	0.1035	0.313762	1.26653	0.0777295	335	1999	55943	2	281	1940775	3.57494e-05	1.26653	0.0777295	0
Subjects are not in the same age category	outcome_snp0	mpredictor_age	1	Subjects are not in the same age category [reference]	NA	NA	NA	NA	1	NA	NA	1999	1977	1176036	134	149	820682	0.000113929	NA	NA	0
Subjects are both 0-14	outcome_snp3	mpredictor_age	2	Subjects are both 0-14	2.39761	0.580882	4.12754	3.66666e-05	10.9969	34.3343	3.5222	45	1999	987	3	708	1995303	0.0030303	34.3343	3.5222	3
Subjects are both 15-44	outcome_snp3	mpredictor_age	3	Subjects are both 15-44	0.625132	0.0773709	8.07969	6.49321e-16	1.86849	2.17446	1.60558	1155	1999	666091	344	367	1330199	0.000516179	2.17446	1.60558	3
Subjects are both 45-64	outcome_snp3	mpredictor_age	4	Subjects are both 45-64	0.262172	0.177931	1.47345	0.14063	1.29975	1.84212	0.917069	442	1999	97426	35	676	1898864	0.000359118	1.84212	0.917069	3
Subjects are both 65+	outcome_snp3	mpredictor_age	5	Subjects are both 65+	-1.35207	0.50181	-2.69439	0.00705175	0.258703	0.691754	0.0967504	335	1999	55941	4	707	1940349	7.14988e-05	0.691754	0.0967504	3
Subjects are not in the same age category	outcome_snp3	mpredictor_age	1	Subjects are not in the same age category [reference]	NA	NA	NA	NA	1	NA	NA	1999	1977	1175845	325	386	820445	0.000276321	NA	NA	3
Subjects are both 0-14	outcome_snp5	mpredictor_age	2	Subjects are both 0-14	2.09003	0.580181	3.60238	0.00031532	8.08516	25.2086	2.59316	45	1999	987	3	921	1995090	0.0030303	25.2086	2.59316	5
Subjects are both 15-44	outcome_snp5	mpredictor_age	3	Subjects are both 15-44	0.522029	0.0680769	7.66823	1.74391e-14	1.68544	1.92603	1.47491	1155	1999	666013	422	502	1330064	0.00063322	1.92603	1.47491	5
Subjects are both 45-64	outcome_snp5	mpredictor_age	4	Subjects are both 45-64	0.311417	0.149243	2.08664	0.0369208	1.36536	1.8293	1.01908	442	1999	97411	50	874	1898666	0.000513026	1.8293	1.01908	5
Subjects are both 65+	outcome_snp5	mpredictor_age	5	Subjects are both 65+	-1.1	0.380913	-2.8878	0.00387948	0.332871	0.702289	0.157774	335	1999	55938	7	917	1940139	0.000125123	0.702289	0.157774	5
Subjects are not in the same age category	outcome_snp5	mpredictor_age	1	Subjects are not in the same age category [reference]	NA	NA	NA	NA	1	NA	NA	1999	1977	1175728	442	482	820349	0.000375796	NA	NA	5
Subjects are both 0-14	outcome_snp12	mpredictor_age	2	Subjects are both 0-14	1.50538	0.501956	2.99902	0.00270851	4.50585	12.0518	1.68462	45	1999	986	4	1904	1994107	0.0040404	12.0518	1.68462	12
Subjects are both 15-44	outcome_snp12	mpredictor_age	3	Subjects are both 15-44	0.10232	0.0495334	2.06567	0.0388599	1.10774	1.22068	1.00525	1155	1999	665771	664	1244	1329322	0.000996346	1.22068	1.00525	12
Subjects are both 45-64	outcome_snp12	mpredictor_age	4	Subjects are both 45-64	0.620955	0.0842097	7.37391	1.65695e-13	1.8607	2.19461	1.5776	442	1999	97298	163	1745	1897795	0.00167246	2.19461	1.5776	12
Subjects are both 65+	outcome_snp12	mpredictor_age	5	Subjects are both 65+	-0.974607	0.231472	-4.21047	2.5484e-05	0.377341	0.593973	0.239718	335	1999	55926	19	1889	1939167	0.000339619	0.593973	0.239718	12
Subjects are not in the same age category	outcome_snp12	mpredictor_age	1	Subjects are not in the same age category [reference]	NA	NA	NA	NA	1	NA	NA	1999	1977	1175112	1058	850	819981	0.00089953	NA	NA	12
Subjects are both 0-14	outcome_snp20	mpredictor_age	2	Subjects are both 0-14	1.05503	0.501615	2.10327	0.0354425	2.87206	7.67675	1.07451	45	1999	986	4	2915	1993096	0.0040404	7.67675	1.07451	20
Subjects are both 15-44	outcome_snp20	mpredictor_age	3	Subjects are both 15-44	0.0105828	0.0407153	0.259921	0.794925	1.01064	1.0946	0.933122	1155	1999	665485	950	1969	1328597	0.0014255	1.0946	0.933122	20
Subjects are both 45-64	outcome_snp20	mpredictor_age	4	Subjects are both 45-64	0.691128	0.0652958	10.5846	3.51379e-26	1.99597	2.26847	1.75619	442	1999	97187	274	2645	1896895	0.00281138	2.26847	1.75619	20
Subjects are both 65+	outcome_snp20	mpredictor_age	5	Subjects are both 65+	-0.903418	0.178208	-5.06946	3.98941e-07	0.405183	0.574572	0.285731	335	1999	55913	32	2887	1938169	0.00057199	0.574572	0.285731	20
Subjects are not in the same age category	outcome_snp20	mpredictor_age	1	Subjects are not in the same age category [reference]	NA	NA	NA	NA	1	NA	NA	1999	1977	1174511	1659	1260	819571	0.00141051	NA	NA	20
Subjects reside in same household	outcome_snp0	mpredictor_dist	5	Subjects reside in same household	9.07114	0.31766	28.5561	2.35632e-179	8700.55	16216	4668.2	142	1999	66	16	267	1996652	0.195122	16216	4668.2	0
Subjects' postcode 10 km - 25km apart	outcome_snp0	mpredictor_dist	2	Subjects' postcode 10 km - 25km apart	2.12938	0.206135	10.33	5.15431e-25	8.40964	12.5963	5.61451	1970	1999	221920	52	231	1774798	0.000234264	12.5963	5.61451	0
Subjects' postcode 2.5km - 10km apart	outcome_snp0	mpredictor_dist	3	Subjects' postcode 2.5km - 10km apart	3.00236	0.180575	16.6267	4.4677e-62	20.133	28.6825	14.1319	1926	1999	190742	107	176	1805976	0.000560653	28.6825	14.1319	0
Subjects' postcode 1m - 2.5km apart	outcome_snp0	mpredictor_dist	4	Subjects' postcode 1m - 2.5km apart	4.04787	0.196635	20.5857	3.687e-94	57.2756	84.2071	38.9574	1841	1999	40730	65	218	1955988	0.00159333	84.2071	38.9574	0
Subjects' postcodes > 25km apart	outcome_snp0	mpredictor_dist	1	Subjects' postcodes > 25km apart [reference]	NA	NA	NA	NA	1	NA	NA	1999	1973	1543260	43	240	453458	2.78623e-05	NA	NA	0
Subjects reside in same household	outcome_snp3	mpredictor_dist	5	Subjects reside in same household	9.2742	0.251454	36.8822	8.90273e-298	10659.5	17449.3	6511.68	142	1999	51	31	680	1996239	0.378049	17449.3	6511.68	3
Subjects' postcode 10 km - 25km apart	outcome_snp3	mpredictor_dist	2	Subjects' postcode 10 km - 25km apart	2.39684	0.136243	17.5923	2.81987e-69	10.9883	14.3518	8.41317	1970	1999	221833	139	572	1774457	0.000626205	14.3518	8.41317	3
Subjects' postcode 2.5km - 10km apart	outcome_snp3	mpredictor_dist	3	Subjects' postcode 2.5km - 10km apart	3.22737	0.122549	26.3353	7.56813e-153	25.2132	32.0586	19.8295	1926	1999	190575	274	437	1805715	0.00143569	32.0586	19.8295	3
Subjects' postcode 1m - 2.5km apart	outcome_snp3	mpredictor_dist	4	Subjects' postcode 1m - 2.5km apart	4.34751	0.130287	33.3688	3.89264e-244	77.2858	99.7705	59.8683	1841	1999	40616	179	532	1955674	0.00438779	99.7705	59.8683	3
Subjects' postcodes > 25km apart	outcome_snp3	mpredictor_dist	1	Subjects' postcodes > 25km apart [reference]	NA	NA	NA	NA	1	NA	NA	1999	1973	1543215	88	623	453075	5.70206e-05	NA	NA	3
Subjects reside in same household	outcome_snp5	mpredictor_dist	5	Subjects reside in same household	8.97725	0.239775	37.4403	8.64037e-307	7920.83	12672.8	4950.74	142	1999	48	34	890	1996029	0.414634	12672.8	4950.74	5
Subjects' postcode 10 km - 25km apart	outcome_snp5	mpredictor_dist	2	Subjects' postcode 10 km - 25km apart	2.15422	0.114453	18.8219	4.99734e-79	8.62116	10.7892	6.88877	1970	1999	221801	171	753	1774276	0.000770367	10.7892	6.88877	5
Subjects' postcode 2.5km - 10km apart	outcome_snp5	mpredictor_dist	3	Subjects' postcode 2.5km - 10km apart	3.04806	0.100189	30.4232	2.71159e-203	21.0744	25.6471	17.317	1926	1999	190490	359	565	1805587	0.00188107	25.6471	17.317	5
Subjects' postcode 1m - 2.5km apart	outcome_snp5	mpredictor_dist	4	Subjects' postcode 1m - 2.5km apart	4.11391	0.108518	37.9099	0	61.1856	75.687	49.4626	1841	1999	40573	222	702	1955504	0.00544184	75.687	49.4626	5
Subjects' postcodes > 25km apart	outcome_snp5	mpredictor_dist	1	Subjects' postcodes > 25km apart [reference]	NA	NA	NA	NA	1	NA	NA	1999	1973	1543165	138	786	452912	8.94186e-05	NA	NA	5
Subjects reside in same household	outcome_snp12	mpredictor_dist	5	Subjects reside in same household	7.76657	0.22892	33.927	2.66019e-252	2360.36	3696.9	1507.01	142	1999	48	34	1874	1995045	0.414634	3696.9	1507.01	12
Subjects' postcode 10 km - 25km apart	outcome_snp12	mpredictor_dist	2	Subjects' postcode 10 km - 25km apart	1.96656	0.0653368	30.0988	5.02297e-199	7.14604	8.12234	6.28709	1970	1999	221497	475	1433	1773596	0.00213991	8.12234	6.28709	12
Subjects' postcode 2.5km - 10km apart	outcome_snp12	mpredictor_dist	3	Subjects' postcode 2.5km - 10km apart	2.40438	0.0612099	39.2809	0	11.0715	12.4828	9.81985	1926	1999	190217	632	1276	1804876	0.00331152	12.4828	9.81985	12
Subjects' postcode 1m - 2.5km apart	outcome_snp12	mpredictor_dist	4	Subjects' postcode 1m - 2.5km apart	3.2196	0.0739817	43.5189	0	25.0181	28.9221	21.6412	1841	1999	40491	304	1604	1954602	0.00745189	28.9221	21.6412	12
Subjects' postcodes > 25km apart	outcome_snp12	mpredictor_dist	1	Subjects' postcodes > 25km apart [reference]	NA	NA	NA	NA	1	NA	NA	1999	1973	1542840	463	1445	452253	0.000300006	NA	NA	12
Subjects reside in same household	outcome_snp20	mpredictor_dist	5	Subjects reside in same household	7.26947	0.227068	32.0145	6.84559e-225	1435.79	2240.65	920.039	142	1999	48	34	2885	1994034	0.414634	2240.65	920.039	20
Subjects' postcode 10 km - 25km apart	outcome_snp20	mpredictor_dist	2	Subjects' postcode 10 km - 25km apart	2.16897	0.0486562	44.5776	0	8.7493	9.62476	7.95346	1970	1999	221018	954	1965	1773064	0.00429784	9.62476	7.95346	20
Subjects' postcode 2.5km - 10km apart	outcome_snp20	mpredictor_dist	3	Subjects' postcode 2.5km - 10km apart	2.19527	0.0500758	43.839	0	8.98245	9.90878	8.14272	1926	1999	190007	842	2077	1804075	0.00441186	9.90878	8.14272	20
Subjects' postcode 1m - 2.5km apart	outcome_snp20	mpredictor_dist	4	Subjects' postcode 1m - 2.5km apart	2.79908	0.0662433	42.2546	0	16.4295	18.7074	14.4291	1841	1999	40467	328	2591	1953615	0.0080402	18.7074	14.4291	20
Subjects' postcodes > 25km apart	outcome_snp20	mpredictor_dist	1	Subjects' postcodes > 25km apart [reference]	NA	NA	NA	NA	1	NA	NA	1999	1973	1542542	761	2158	451540	0.000493098	NA	NA	20
Both isolates same lineage, but not 1-4	outcome_snp0	mpredictor_lineage	2	Both isolates same lineage, but not 1-4	-6.43973	1.002	-6.42686	1.30268e-10	0.00159684	0.0113811	0.000224047	1999	1971	1270247	1	282	726471	7.87248e-07	0.0113811	0.000224047	0
Lineage 1	outcome_snp0	mpredictor_lineage	3	Lineage 1	-0.928323	0.581261	-1.59708	0.110247	0.395216	1.23485	0.12649	176	1999	15397	3	280	1981321	0.000194805	1.23485	0.12649	0
Lineage 2	outcome_snp0	mpredictor_lineage	4	Lineage 2	1.04185	0.285477	3.64951	0.000262745	2.83445	4.95989	1.61982	137	1999	9303	13	270	1987415	0.00139545	4.95989	1.61982	0
Lineage 3	outcome_snp0	mpredictor_lineage	5	Lineage 3	-1.06616	0.168167	-6.33988	2.2995e-10	0.344329	0.478763	0.247644	704	1999	247414	42	241	1749304	0.000169727	0.478763	0.247644	0
Lineage 4	outcome_snp0	mpredictor_lineage	1	Lineage 4 [reference]	NA	NA	NA	NA	1	NA	NA	954	1999	454357	224	59	1542361	0.000492761	NA	NA	0
Both isolates same lineage, but not 1-4	outcome_snp3	mpredictor_lineage	2	Both isolates same lineage, but not 1-4	-7.31103	1.00071	-7.30587	2.75476e-13	0.000668125	0.00474982	9.39808e-05	1999	1971	1270247	1	710	726043	7.87248e-07	0.00474982	9.39808e-05	3
Lineage 1	outcome_snp3	mpredictor_lineage	3	Lineage 1	-1.28867	0.449373	-2.86771	0.00413452	0.275636	0.665044	0.114241	176	1999	15395	5	706	1980895	0.000324675	0.665044	0.114241	3
Lineage 2	outcome_snp3	mpredictor_lineage	4	Lineage 2	0.825761	0.204888	4.03031	5.57031e-05	2.28362	3.41215	1.52834	137	1999	9291	25	686	1986999	0.00268356	3.41215	1.52834	3
Lineage 3	outcome_snp3	mpredictor_lineage	5	Lineage 3	-0.697981	0.0936587	-7.45239	9.16657e-14	0.497589	0.597853	0.41414	704	1999	247311	145	566	1748979	0.000585963	0.597853	0.41414	3
Lineage 4	outcome_snp3	mpredictor_lineage	1	Lineage 4 [reference]	NA	NA	NA	NA	1	NA	NA	954	1999	454046	535	176	1542244	0.00117691	NA	NA	3
Both isolates same lineage, but not 1-4	outcome_snp5	mpredictor_lineage	2	Both isolates same lineage, but not 1-4	-7.57303	1.00049	-7.56931	3.75212e-14	0.000514131	0.0036535	7.23499e-05	1999	1971	1270247	1	923	725830	7.87248e-07	0.0036535	7.23499e-05	5
Lineage 1	outcome_snp5	mpredictor_lineage	3	Lineage 1	-1.21407	0.379952	-3.19532	0.00139674	0.296987	0.6254	0.141031	176	1999	15393	7	917	1980684	0.000454545	0.6254	0.141031	5
Lineage 2	outcome_snp5	mpredictor_lineage	4	Lineage 2	0.842257	0.178471	4.7193	2.36657e-06	2.3216	3.29386	1.63633	137	1999	9283	33	891	1986794	0.00354229	3.29386	1.63633	5
Lineage 3	outcome_snp5	mpredictor_lineage	5	Lineage 3	-0.700097	0.082245	-8.51233	1.70477e-17	0.496537	0.583392	0.422614	704	1999	247268	188	736	1748809	0.000759731	0.583392	0.422614	5
Lineage 4	outcome_snp5	mpredictor_lineage	1	Lineage 4 [reference]	NA	NA	NA	NA	1	NA	NA	954	1999	453886	695	229	1542191	0.00152888	NA	NA	5
Both isolates same lineage, but not 1-4	outcome_snp12	mpredictor_lineage	2	Both isolates same lineage, but not 1-4	-6.51349	0.408812	-15.9327	3.75684e-57	0.0014833	0.00330535	0.000665643	1999	1971	1270242	6	1902	724851	4.72349e-06	0.00330535	0.000665643	12
Lineage 1	outcome_snp12	mpredictor_lineage	3	Lineage 1	-1.69484	0.334472	-5.06722	4.0367e-07	0.183628	0.35371	0.0953305	176	1999	15391	9	1899	1979702	0.000584416	0.35371	0.0953305	12
Lineage 2	outcome_snp12	mpredictor_lineage	4	Lineage 2	0.547299	0.142867	3.83083	0.000127713	1.72858	2.28718	1.30641	137	1999	9265	51	1857	1985828	0.00547445	2.28718	1.30641	12
Lineage 3	outcome_snp12	mpredictor_lineage	5	Lineage 3	-0.678941	0.0566173	-11.9917	3.92543e-33	0.507154	0.566674	0.453885	704	1999	247057	399	1509	1748036	0.00161241	0.566674	0.453885	12
Lineage 4	outcome_snp12	mpredictor_lineage	1	Lineage 4 [reference]	NA	NA	NA	NA	1	NA	NA	954	1999	453138	1443	465	1541955	0.00317435	NA	NA	12
Both isolates same lineage, but not 1-4	outcome_snp20	mpredictor_lineage	2	Both isolates same lineage, but not 1-4	-6.5089	0.316883	-20.5404	9.38759e-94	0.00149012	0.00277305	0.000800728	1999	1971	1270238	10	2909	723844	7.87248e-06	0.00277305	0.000800728	20
Lineage 1	outcome_snp20	mpredictor_lineage	3	Lineage 1	-2.09566	0.316995	-6.61101	3.8171e-11	0.12299	0.228928	0.0660749	176	1999	15390	10	2909	1978692	0.000649351	0.228928	0.0660749	20
Lineage 2	outcome_snp20	mpredictor_lineage	4	Lineage 2	0.40207	0.11928	3.37082	0.000749455	1.49492	1.88864	1.18327	137	1999	9243	73	2846	1984839	0.00783598	1.88864	1.18327	20
Lineage 3	outcome_snp20	mpredictor_lineage	5	Lineage 3	-1.09406	0.0520881	-21.0039	6.03863e-98	0.334856	0.370848	0.302357	704	1999	247019	437	2482	1747063	0.00176597	0.370848	0.302357	20
Lineage 4	outcome_snp20	mpredictor_lineage	1	Lineage 4 [reference]	NA	NA	NA	NA	1	NA	NA	954	1999	452192	2389	530	1541890	0.00525539	NA	NA	20
Subjects' isolates have MIRU-VNTR profiles which differ by 1 unit	outcome_snp0	mpredictor_miru	2	Subjects' isolates have MIRU-VNTR profiles which differ by 1 unit	4.92725	0.299472	16.4531	7.96432e-61	138	248.196	76.7297	1119	1999	6227	16	267	1990491	0.00256287	248.196	76.7297	0
Subjects' isolates have MIRU-VNTR profiles which differ by >1 unit	outcome_snp0	mpredictor_miru	1	Subjects' isolates have MIRU-VNTR profiles which differ by >1 unit [reference]	NA	NA	NA	NA	1	NA	NA	1999	1348	1987194	37	246	9524	1.86189e-05	NA	NA	0
Subjects' isolates have identical MIRU-VNTR profiles	outcome_snp0	mpredictor_miru	3	Subjects' isolates have identical MIRU-VNTR profiles	8.22863	0.177972	46.2354	0	3746.69	5310.56	2643.35	929	1999	3297	230	53	1993421	0.0652112	5310.56	2643.35	0
Subjects' isolates have MIRU-VNTR profiles which differ by 1 unit	outcome_snp3	mpredictor_miru	2	Subjects' isolates have MIRU-VNTR profiles which differ by 1 unit	5.22293	0.148496	35.1721	5.34151e-271	185.476	248.136	138.639	1119	1999	6171	72	639	1990119	0.0115329	248.136	138.639	3
Subjects' isolates have MIRU-VNTR profiles which differ by >1 unit	outcome_snp3	mpredictor_miru	1	Subjects' isolates have MIRU-VNTR profiles which differ by >1 unit [reference]	NA	NA	NA	NA	1	NA	NA	1999	1348	1987106	125	586	9184	6.29016e-05	NA	NA	3
Subjects' isolates have identical MIRU-VNTR profiles	outcome_snp3	mpredictor_miru	3	Subjects' isolates have identical MIRU-VNTR profiles	7.90541	0.101379	77.979	0	2711.91	3308.04	2223.21	929	1999	3013	514	197	1993277	0.145733	3308.04	2223.21	3
Subjects' isolates have MIRU-VNTR profiles which differ by 1 unit	outcome_snp5	mpredictor_miru	2	Subjects' isolates have MIRU-VNTR profiles which differ by 1 unit	5.34628	0.125937	42.4521	0	209.827	268.571	163.931	1119	1999	6138	105	819	1989939	0.0168188	268.571	163.931	5
Subjects' isolates have MIRU-VNTR profiles which differ by >1 unit	outcome_snp5	mpredictor_miru	1	Subjects' isolates have MIRU-VNTR profiles which differ by >1 unit [reference]	NA	NA	NA	NA	1	NA	NA	1999	1348	1987069	162	762	9008	8.15205e-05	NA	NA	5
Subjects' isolates have identical MIRU-VNTR profiles	outcome_snp5	mpredictor_miru	3	Subjects' isolates have identical MIRU-VNTR profiles	7.94019	0.0896873	88.5319	0	2807.9	3347.53	2355.26	929	1999	2870	657	267	1993207	0.186277	3347.53	2355.26	5
Subjects' isolates have MIRU-VNTR profiles which differ by 1 unit	outcome_snp12	mpredictor_miru	2	Subjects' isolates have MIRU-VNTR profiles which differ by 1 unit	5.98077	0.0820204	72.9181	0	395.744	464.763	336.975	1119	1999	5911	332	1576	1989182	0.0531796	464.763	336.975	12
Subjects' isolates have MIRU-VNTR profiles which differ by >1 unit	outcome_snp12	mpredictor_miru	1	Subjects' isolates have MIRU-VNTR profiles which differ by >1 unit [reference]	NA	NA	NA	NA	1	NA	NA	1999	1348	1986949	282	1626	8144	0.000141906	NA	NA	12
Subjects' isolates have identical MIRU-VNTR profiles	outcome_snp12	mpredictor_miru	3	Subjects' isolates have identical MIRU-VNTR profiles	8.3146	0.0690416	120.429	0	4083.04	4674.69	3566.27	929	1999	2233	1294	614	1992860	0.366884	4674.69	3566.27	12
Subjects' isolates have MIRU-VNTR profiles which differ by 1 unit	outcome_snp20	mpredictor_miru	2	Subjects' isolates have MIRU-VNTR profiles which differ by 1 unit	6.31039	0.0610027	103.445	0	550.259	620.146	488.248	1119	1999	5528	715	2204	1988554	0.114528	620.146	488.248	20
Subjects' isolates have MIRU-VNTR profiles which differ by >1 unit	outcome_snp20	mpredictor_miru	1	Subjects' isolates have MIRU-VNTR profiles which differ by >1 unit [reference]	NA	NA	NA	NA	1	NA	NA	1999	1348	1986764	467	2452	7318	0.000235	NA	NA	20
Subjects' isolates have identical MIRU-VNTR profiles	outcome_snp20	mpredictor_miru	3	Subjects' isolates have identical MIRU-VNTR profiles	8.32563	0.057238	145.456	0	4128.35	4618.47	3690.24	929	1999	1790	1737	1182	1992292	0.492487	4618.47	3690.24	20
Both have social risk factors; Same Ethnic group; nil else	outcome_snp0	mpredictor_multi	4	Both have social risk factors; Same Ethnic group; nil else	2.67153	0.727139	3.67403	0.000238753	14.4621	60.143	3.47759	213	1999	6276	2	281	1990442	0.000318573	60.143	3.47759	0
Both have social risk factors; nil else	outcome_snp0	mpredictor_multi	3	Both have social risk factors; nil else	-10.8432	230.793	-0.0469824	0.962527	1.95371e-05	5.56808e+191	6.85511e-202	213	1999	16043	0	283	1980675	0	1000000	1e-06	0
Household contact, incl. all combinations of other risk factors	outcome_snp0	mpredictor_multi	9	Household contact, incl. all combinations of other risk factors	9.24127	0.33225	27.8142	2.92276e-170	10314.1	19781	5377.93	140	1999	66	15	268	1996652	0.185185	19781	5377.93	0
MIRU-VNTR identical; Both have social risk factors; Same ethnic group; nil else	outcome_snp0	mpredictor_multi	8	MIRU-VNTR identical; Both have social risk factors; Same ethnic group; nil else	9.99291	0.256164	39.0097	0	21870.9	36134.2	13237.8	77	1999	83	40	243	1996635	0.325203	36134.2	13237.8	0
MIRU-VNTR identical; Both have social risk factors; nil else	outcome_snp0	mpredictor_multi	7	MIRU-VNTR identical; Both have social risk factors; nil else	9.19493	0.285455	32.2115	1.21678e-227	9847.06	17230.2	5627.6	69	1999	106	23	260	1996612	0.178295	17230.2	5627.6	0
MIRU-VNTR identical; Same ethnic group; nil else	outcome_snp0	mpredictor_multi	6	MIRU-VNTR identical; Same ethnic group; nil else	7.84014	0.207455	37.792	0	2540.56	3815.22	1691.77	639	1999	1304	73	210	1995414	0.0530138	3815.22	1691.77	0
MIRU-VNTR identical; nil else	outcome_snp0	mpredictor_multi	5	MIRU-VNTR identical; nil else	7.61679	0.207564	36.6961	8.42524e-295	2032.03	3052.2	1352.85	628	1999	1608	72	211	1995110	0.0428571	3052.2	1352.85	0
No risk factors	outcome_snp0	mpredictor_multi	1	No risk factors [reference]	NA	NA	NA	NA	1	NA	NA	1999	1945	1588374	35	248	408344	2.20346e-05	NA	NA	0
Same Ethnic group; nil else	outcome_snp0	mpredictor_multi	2	Same Ethnic group; nil else	1.00295	0.268427	3.73639	0.000186678	2.72631	4.61386	1.61096	1945	1999	382858	23	260	1613860	6.00709e-05	4.61386	1.61096	0
Both have social risk factors; Same Ethnic group; nil else	outcome_snp3	mpredictor_multi	4	Both have social risk factors; Same Ethnic group; nil else	1.86402	0.506487	3.6803	0.000232963	6.44964	17.4047	2.39004	213	1999	6274	4	707	1990016	0.000637146	17.4047	2.39004	3
Both have social risk factors; nil else	outcome_snp3	mpredictor_multi	3	Both have social risk factors; nil else	0.63767	0.582894	1.09397	0.273967	1.89207	5.9307	0.603625	213	1999	16040	3	708	1980250	0.000186997	5.9307	0.603625	3
Household contact, incl. all combinations of other risk factors	outcome_snp3	mpredictor_multi	9	Household contact, incl. all combinations of other risk factors	8.69127	0.243539	35.6874	6.20219e-279	5950.74	9591.25	3692.04	140	1999	51	30	681	1996239	0.37037	9591.25	3692.04	3
MIRU-VNTR identical; Both have social risk factors; Same ethnic group; nil else	outcome_snp3	mpredictor_multi	8	MIRU-VNTR identical; Both have social risk factors; Same ethnic group; nil else	9.04256	0.19787	45.6995	0	8455.38	12461.3	5737.23	77	1999	67	56	655	1996223	0.455285	12461.3	5737.23	3
MIRU-VNTR identical; Both have social risk factors; nil else	outcome_snp3	mpredictor_multi	7	MIRU-VNTR identical; Both have social risk factors; nil else	8.27282	0.211897	39.0416	0	3915.97	5932.12	2585.05	69	1999	93	36	675	1996197	0.27907	5932.12	2585.05	3
MIRU-VNTR identical; Same ethnic group; nil else	outcome_snp3	mpredictor_multi	6	MIRU-VNTR identical; Same ethnic group; nil else	7.4727	0.110111	67.8649	0	1759.35	2183.14	1417.83	639	1999	1173	204	507	1995117	0.148148	2183.14	1417.83	3
MIRU-VNTR identical; nil else	outcome_snp3	mpredictor_multi	5	MIRU-VNTR identical; nil else	7.01804	0.114101	61.5073	0	1116.6	1396.44	892.838	628	1999	1513	167	544	1994777	0.0994048	1396.44	892.838	3
No risk factors	outcome_snp3	mpredictor_multi	1	No risk factors [reference]	NA	NA	NA	NA	1	NA	NA	1999	1945	1588252	157	554	408038	9.8841e-05	NA	NA	3
Same Ethnic group; nil else	outcome_snp3	mpredictor_multi	2	Same Ethnic group; nil else	0.355544	0.157769	2.25357	0.0242232	1.42696	1.94405	1.04741	1945	1999	382827	54	657	1613463	0.000141036	1.94405	1.04741	3
Both have social risk factors; Same Ethnic group; nil else	outcome_snp5	mpredictor_multi	4	Both have social risk factors; Same Ethnic group; nil else	2.23874	0.360262	6.21419	5.15895e-10	9.38149	19.0079	4.63031	213	1999	6270	8	916	1989807	0.00127429	19.0079	4.63031	5
Both have social risk factors; nil else	outcome_snp5	mpredictor_multi	3	Both have social risk factors; nil else	1.78556	0.285683	6.25014	4.10074e-10	5.96293	10.4385	3.40628	213	1999	16030	13	911	1980047	0.000810322	10.4385	3.40628	5
Household contact, incl. all combinations of other risk factors	outcome_snp5	mpredictor_multi	9	Household contact, incl. all combinations of other risk factors	8.52814	0.236148	36.1135	1.39001e-285	5055.01	8030.37	3182.07	140	1999	48	33	891	1996029	0.407407	8030.37	3182.07	5
MIRU-VNTR identical; Both have social risk factors; Same ethnic group; nil else	outcome_snp5	mpredictor_multi	8	MIRU-VNTR identical; Both have social risk factors; Same ethnic group; nil else	8.82148	0.192882	45.7351	0	6778.31	9892.5	4644.48	77	1999	64	59	865	1996013	0.479675	9892.5	4644.48	5
MIRU-VNTR identical; Both have social risk factors; nil else	outcome_snp5	mpredictor_multi	7	MIRU-VNTR identical; Both have social risk factors; nil else	8.17459	0.199833	40.9071	0	3549.6	5251.47	2399.27	69	1999	87	42	882	1995990	0.325581	5251.47	2399.27	5
MIRU-VNTR identical; Same ethnic group; nil else	outcome_snp5	mpredictor_multi	6	MIRU-VNTR identical; Same ethnic group; nil else	7.37235	0.0979513	75.2655	0	1591.36	1928.18	1313.38	639	1999	1132	245	679	1994945	0.177923	1928.18	1313.38	5
MIRU-VNTR identical; nil else	outcome_snp5	mpredictor_multi	5	MIRU-VNTR identical; nil else	7.15415	0.0966659	74.009	0	1279.41	1546.3	1058.58	628	1999	1431	249	675	1994646	0.148214	1546.3	1058.58	5
No risk factors	outcome_snp5	mpredictor_multi	1	No risk factors [reference]	NA	NA	NA	NA	1	NA	NA	1999	1945	1588193	216	708	407884	0.000135985	NA	NA	5
Same Ethnic group; nil else	outcome_snp5	mpredictor_multi	2	Same Ethnic group; nil else	0.125041	0.146901	0.851193	0.394662	1.13319	1.51129	0.849689	1945	1999	382822	59	865	1613255	0.000154095	1.51129	0.849689	5
Both have social risk factors; Same Ethnic group; nil else	outcome_snp12	mpredictor_multi	4	Both have social risk factors; Same Ethnic group; nil else	2.60754	0.205663	12.6787	7.76126e-37	13.5656	20.3004	9.06517	213	1999	6253	25	1883	1988840	0.00398216	20.3004	9.06517	12
Both have social risk factors; nil else	outcome_snp12	mpredictor_multi	3	Both have social risk factors; nil else	2.23339	0.157883	14.1458	1.98213e-45	9.33143	12.7157	6.84787	213	1999	15999	44	1864	1979094	0.00274263	12.7157	6.84787	12
Household contact, incl. all combinations of other risk factors	outcome_snp12	mpredictor_multi	9	Household contact, incl. all combinations of other risk factors	7.75479	0.230811	33.598	1.795e-247	2332.71	3667.17	1483.85	140	1999	48	33	1875	1995045	0.407407	3667.17	1483.85	12
MIRU-VNTR identical; Both have social risk factors; Same ethnic group; nil else	outcome_snp12	mpredictor_multi	8	MIRU-VNTR identical; Both have social risk factors; Same ethnic group; nil else	8.71474	0.193708	44.989	0	6092.04	8905.34	4167.5	77	1999	44	79	1829	1995049	0.642276	8905.34	4167.5	12
MIRU-VNTR identical; Both have social risk factors; nil else	outcome_snp12	mpredictor_multi	7	MIRU-VNTR identical; Both have social risk factors; nil else	8.96573	0.197204	45.4642	0	7830.08	11524.7	5319.89	69	1999	39	90	1818	1995054	0.697674	11524.7	5319.89	12
MIRU-VNTR identical; Same ethnic group; nil else	outcome_snp12	mpredictor_multi	6	MIRU-VNTR identical; Same ethnic group; nil else	7.24701	0.0751363	96.4514	0	1403.89	1626.64	1211.65	639	1999	974	403	1505	1994119	0.292665	1626.64	1211.65	12
MIRU-VNTR identical; nil else	outcome_snp12	mpredictor_multi	5	MIRU-VNTR identical; nil else	7.57781	0.0685867	110.485	0	1954.34	2235.54	1708.51	628	1999	1066	614	1294	1994027	0.365476	2235.54	1708.51	12
No risk factors	outcome_snp12	mpredictor_multi	1	No risk factors [reference]	NA	NA	NA	NA	1	NA	NA	1999	1945	1587941	468	1440	407152	0.000294634	NA	NA	12
Same Ethnic group; nil else	outcome_snp12	mpredictor_multi	2	Same Ethnic group; nil else	0.298279	0.0933753	3.19441	0.00140119	1.34754	1.61817	1.12217	1945	1999	382729	152	1756	1612364	0.00039699	1.61817	1.12217	12
Both have social risk factors; Same Ethnic group; nil else	outcome_snp20	mpredictor_multi	4	Both have social risk factors; Same Ethnic group; nil else	2.36153	0.175498	13.4561	2.83299e-41	10.6071	14.9618	7.51988	213	1999	6244	34	2885	1987838	0.00541574	14.9618	7.51988	20
Both have social risk factors; nil else	outcome_snp20	mpredictor_multi	3	Both have social risk factors; nil else	2.27854	0.117432	19.4031	7.26883e-84	9.76242	12.289	7.75528	213	1999	15963	80	2839	1978119	0.0049866	12.289	7.75528	20
Household contact, incl. all combinations of other risk factors	outcome_snp20	mpredictor_multi	9	Household contact, incl. all combinations of other risk factors	7.19985	0.228832	31.4635	2.74361e-217	1339.23	2097.2	855.203	140	1999	48	33	2886	1994034	0.407407	2097.2	855.203	20
MIRU-VNTR identical; Both have social risk factors; Same ethnic group; nil else	outcome_snp20	mpredictor_multi	8	MIRU-VNTR identical; Both have social risk factors; Same ethnic group; nil else	8.70594	0.21287	40.8979	0	6038.7	9165.2	3978.73	77	1999	30	93	2826	1994052	0.756098	9165.2	3978.73	20
MIRU-VNTR identical; Both have social risk factors; nil else	outcome_snp20	mpredictor_multi	7	MIRU-VNTR identical; Both have social risk factors; nil else	9.52934	0.269401	35.3723	4.55933e-274	13757.5	23327	8113.74	69	1999	16	113	2806	1994066	0.875969	23327	8113.74	20
MIRU-VNTR identical; Same ethnic group; nil else	outcome_snp20	mpredictor_multi	6	MIRU-VNTR identical; Same ethnic group; nil else	7.15757	0.0652731	109.656	0	1283.78	1458.99	1129.61	639	1999	830	547	2372	1993252	0.39724	1458.99	1129.61	20
MIRU-VNTR identical; nil else	outcome_snp20	mpredictor_multi	5	MIRU-VNTR identical; nil else	7.64123	0.0600933	127.156	0	2082.31	2342.6	1850.94	628	1999	812	868	2051	1993270	0.516667	2342.6	1850.94	20
No risk factors	outcome_snp20	mpredictor_multi	1	No risk factors [reference]	NA	NA	NA	NA	1	NA	NA	1999	1945	1587594	815	2104	406488	0.000513092	NA	NA	20
Same Ethnic group; nil else	outcome_snp20	mpredictor_multi	2	Same Ethnic group; nil else	0.537052	0.0648568	8.28057	1.22584e-16	1.71096	1.94288	1.50672	1945	1999	382545	336	2583	1611537	0.000877557	1.94288	1.50672	20
Subjects' isolates have MIRU-VNTR profiles which differ by 1 unit. Both isolates same lineage, but not 1-4	outcome_snp0	mpredictor_ml	10	Subjects' isolates have MIRU-VNTR profiles which differ by 1 unit. Both isolates same lineage, but not 1-4	-17.0107	14686.3	-0.00115827	0.999076	4.09606e-08	Inf	0	358	1999	588	0	283	1996130	0	1000000	1e-06	0
Subjects' isolates have MIRU-VNTR profiles which differ by 1 unit. Lineage 1	outcome_snp0	mpredictor_ml	9	Subjects' isolates have MIRU-VNTR profiles which differ by 1 unit. Lineage 1	-17.0107	35612.4	-0.000477661	0.999619	4.09606e-08	Inf	0	60	1999	100	0	283	1996618	0	1000000	1e-06	0
Subjects' isolates have MIRU-VNTR profiles which differ by 1 unit. Lineage 2	outcome_snp0	mpredictor_ml	8	Subjects' isolates have MIRU-VNTR profiles which differ by 1 unit. Lineage 2	4.43145	0.60545	7.31927	2.49329e-13	84.0532	275.374	25.6558	98	1999	504	3	280	1996214	0.00591716	275.374	25.6558	0
Subjects' isolates have MIRU-VNTR profiles which differ by 1 unit. Lineage 3	outcome_snp0	mpredictor_ml	7	Subjects' isolates have MIRU-VNTR profiles which differ by 1 unit. Lineage 3	1.97778	0.729046	2.71283	0.00667107	7.22668	30.1658	1.73126	504	1999	3908	2	281	1992810	0.000511509	30.1658	1.73126	0
Subjects' isolates have MIRU-VNTR profiles which differ by 1 unit. Lineage 4	outcome_snp0	mpredictor_ml	6	Subjects' isolates have MIRU-VNTR profiles which differ by 1 unit. Lineage 4	4.92599	0.350783	14.0429	8.52033e-45	137.826	274.11	69.3011	412	1999	1127	11	272	1995591	0.00966608	274.11	69.3011	0
Subjects' isolates have MIRU-VNTR profiles which differ by >1 unit. Both isolates same lineage, but not 1-4	outcome_snp0	mpredictor_ml	5	Subjects' isolates have MIRU-VNTR profiles which differ by >1 unit. Both isolates same lineage, but not 1-4	-17.0107	316.093	-0.0538153	0.957082	4.09606e-08	4.74427e+261	3.53642e-277	1999	1987	1269325	0	283	727393	0	1000000	1e-06	0
Subjects' isolates have MIRU-VNTR profiles which differ by >1 unit. Lineage 1	outcome_snp0	mpredictor_ml	4	Subjects' isolates have MIRU-VNTR profiles which differ by >1 unit. Lineage 1	1.02025	0.603863	1.68954	0.0911165	2.77389	9.05957	0.849317	176	1999	15272	3	280	1981446	0.000196399	9.05957	0.849317	0
Subjects' isolates have MIRU-VNTR profiles which differ by >1 unit. Lineage 2	outcome_snp0	mpredictor_ml	3	Subjects' isolates have MIRU-VNTR profiles which differ by >1 unit. Lineage 2	-17.0107	3827.52	-0.0044443	0.996454	4.09606e-08	Inf	0	137	1999	8657	0	283	1988061	0	1000000	1e-06	0
Subjects' isolates have MIRU-VNTR profiles which differ by >1 unit. Lineage 3	outcome_snp0	mpredictor_ml	2	Subjects' isolates have MIRU-VNTR profiles which differ by >1 unit. Lineage 3	-2.14842	0.728873	-2.94759	0.0032026	0.116668	0.486835	0.0279591	704	1999	242070	2	281	1754648	8.262e-06	0.486835	0.0279591	0
Subjects' isolates have MIRU-VNTR profiles which differ by >1 unit. Lineage 4	outcome_snp0	mpredictor_ml	1	Subjects' isolates have MIRU-VNTR profiles which differ by >1 unit. Lineage 4 [reference]	NA	NA	NA	NA	1	NA	NA	954	1999	451870	32	251	1544848	7.08118e-05	NA	NA	0
Subjects' isolates have identical MIRU-VNTR profiles. Both isolates same lineage, but not 1-4	outcome_snp0	mpredictor_ml	15	Subjects' isolates have identical MIRU-VNTR profiles. Both isolates same lineage, but not 1-4	3.74427	1.01698	3.68176	0.000231629	42.2783	310.304	5.76033	223	1999	334	1	282	1996384	0.00298507	310.304	5.76033	0
Subjects' isolates have identical MIRU-VNTR profiles. Lineage 1	outcome_snp0	mpredictor_ml	14	Subjects' isolates have identical MIRU-VNTR profiles. Lineage 1	-17.0107	71224.8	-0.000238831	0.999809	4.09606e-08	Inf	0	32	1999	25	0	283	1996693	0	1000000	1e-06	0
Subjects' isolates have identical MIRU-VNTR profiles. Lineage 2	outcome_snp0	mpredictor_ml	13	Subjects' isolates have identical MIRU-VNTR profiles. Lineage 2	6.90217	0.37188	18.5602	6.74144e-77	994.432	2061.23	479.761	75	1999	142	10	273	1996576	0.0657895	2061.23	479.761	0
Subjects' isolates have identical MIRU-VNTR profiles. Lineage 3	outcome_snp0	mpredictor_ml	12	Subjects' isolates have identical MIRU-VNTR profiles. Lineage 3	5.92338	0.24138	24.5396	5.57897e-133	373.674	599.735	232.823	348	1999	1436	38	245	1995282	0.0257802	599.735	232.823	0
Subjects' isolates have identical MIRU-VNTR profiles. Lineage 4	outcome_snp0	mpredictor_ml	11	Subjects' isolates have identical MIRU-VNTR profiles. Lineage 4	7.53867	0.193681	38.9231	0	1879.33	2747.06	1285.7	426	1999	1360	181	102	1995358	0.117456	2747.06	1285.7	0
Subjects' isolates have MIRU-VNTR profiles which differ by 1 unit. Both isolates same lineage, but not 1-4	outcome_snp3	mpredictor_ml	10	Subjects' isolates have MIRU-VNTR profiles which differ by 1 unit. Both isolates same lineage, but not 1-4	-17.2546	8907.69	-0.00193705	0.998454	3.20931e-08	Inf	0	358	1999	588	0	711	1995702	0	1000000	1e-06	3
Subjects' isolates have MIRU-VNTR profiles which differ by 1 unit. Lineage 1	outcome_snp3	mpredictor_ml	9	Subjects' isolates have MIRU-VNTR profiles which differ by 1 unit. Lineage 1	-17.2546	21600	-0.000798825	0.999363	3.20931e-08	Inf	0	60	1999	100	0	711	1996190	0	1000000	1e-06	3
Subjects' isolates have MIRU-VNTR profiles which differ by 1 unit. Lineage 2	outcome_snp3	mpredictor_ml	8	Subjects' isolates have MIRU-VNTR profiles which differ by 1 unit. Lineage 2	4.04275	0.392261	10.3063	6.60081e-25	56.9826	122.925	26.4146	98	1999	500	7	704	1995790	0.0138067	122.925	26.4146	3
Subjects' isolates have MIRU-VNTR profiles which differ by 1 unit. Lineage 3	outcome_snp3	mpredictor_ml	7	Subjects' isolates have MIRU-VNTR profiles which differ by 1 unit. Lineage 3	2.60843	0.293583	8.88482	6.40228e-19	13.5777	24.1396	7.63703	504	1999	3897	13	698	1992393	0.00332481	24.1396	7.63703	3
Subjects' isolates have MIRU-VNTR profiles which differ by 1 unit. Lineage 4	outcome_snp3	mpredictor_ml	6	Subjects' isolates have MIRU-VNTR profiles which differ by 1 unit. Lineage 4	5.27243	0.170771	30.8742	2.64849e-209	194.889	272.365	139.452	412	1999	1086	52	659	1995204	0.0456942	272.365	139.452	3
Subjects' isolates have MIRU-VNTR profiles which differ by >1 unit. Both isolates same lineage, but not 1-4	outcome_snp3	mpredictor_ml	5	Subjects' isolates have MIRU-VNTR profiles which differ by >1 unit. Both isolates same lineage, but not 1-4	-17.2546	191.72	-0.089999	0.928288	3.20931e-08	5.03329e+155	2.04631e-171	1999	1987	1269325	0	711	726965	0	1000000	1e-06	3
Subjects' isolates have MIRU-VNTR profiles which differ by >1 unit. Lineage 1	outcome_snp3	mpredictor_ml	4	Subjects' isolates have MIRU-VNTR profiles which differ by >1 unit. Lineage 1	0.0640282	0.508996	0.125793	0.899896	1.06612	2.89117	0.393134	176	1999	15271	4	707	1981019	0.000261866	2.89117	0.393134	3
Subjects' isolates have MIRU-VNTR profiles which differ by >1 unit. Lineage 2	outcome_snp3	mpredictor_ml	3	Subjects' isolates have MIRU-VNTR profiles which differ by >1 unit. Lineage 2	0.34428	0.585201	0.588311	0.556324	1.41097	4.44275	0.448111	137	1999	8654	3	708	1987636	0.00034654	4.44275	0.448111	3
Subjects' isolates have MIRU-VNTR profiles which differ by >1 unit. Lineage 3	outcome_snp3	mpredictor_ml	2	Subjects' isolates have MIRU-VNTR profiles which differ by >1 unit. Lineage 3	-2.13961	0.389708	-5.49028	4.013e-08	0.117701	0.252643	0.0548346	704	1999	242065	7	704	1754225	2.8917e-05	0.252643	0.0548346	3
Subjects' isolates have MIRU-VNTR profiles which differ by >1 unit. Lineage 4	outcome_snp3	mpredictor_ml	1	Subjects' isolates have MIRU-VNTR profiles which differ by >1 unit. Lineage 4 [reference]	NA	NA	NA	NA	1	NA	NA	954	1999	451791	111	600	1544499	0.000245628	NA	NA	3
Subjects' isolates have identical MIRU-VNTR profiles. Both isolates same lineage, but not 1-4	outcome_snp3	mpredictor_ml	15	Subjects' isolates have identical MIRU-VNTR profiles. Both isolates same lineage, but not 1-4	2.5003	1.00598	2.48543	0.0129395	12.1862	87.5346	1.69651	223	1999	334	1	710	1995956	0.00298507	87.5346	1.69651	3
Subjects' isolates have identical MIRU-VNTR profiles. Lineage 1	outcome_snp3	mpredictor_ml	14	Subjects' isolates have identical MIRU-VNTR profiles. Lineage 1	5.13339	1.02503	5.00806	5.49813e-07	169.591	1264.51	22.7449	32	1999	24	1	710	1996266	0.04	1264.51	22.7449	3
Subjects' isolates have identical MIRU-VNTR profiles. Lineage 2	outcome_snp3	mpredictor_ml	13	Subjects' isolates have identical MIRU-VNTR profiles. Lineage 2	6.09951	0.288058	21.1746	1.63641e-99	445.641	783.763	253.388	75	1999	137	15	696	1996153	0.0986842	783.763	253.388	3
Subjects' isolates have identical MIRU-VNTR profiles. Lineage 3	outcome_snp3	mpredictor_ml	12	Subjects' isolates have identical MIRU-VNTR profiles. Lineage 3	5.93264	0.133239	44.5264	0	377.149	489.697	290.468	348	1999	1349	125	586	1994941	0.0848033	489.697	290.468	3
Subjects' isolates have identical MIRU-VNTR profiles. Lineage 4	outcome_snp3	mpredictor_ml	11	Subjects' isolates have identical MIRU-VNTR profiles. Lineage 4	7.16643	0.112048	63.9584	0	1295.22	1613.32	1039.84	426	1999	1169	372	339	1995121	0.241402	1613.32	1039.84	3
Subjects' isolates have MIRU-VNTR profiles which differ by 1 unit. Both isolates same lineage, but not 1-4	outcome_snp5	mpredictor_ml	10	Subjects' isolates have MIRU-VNTR profiles which differ by 1 unit. Both isolates same lineage, but not 1-4	-17.4939	8907.69	-0.00196391	0.998433	2.52631e-08	Inf	0	358	1999	588	0	924	1995489	0	1000000	1e-06	5
Subjects' isolates have MIRU-VNTR profiles which differ by 1 unit. Lineage 1	outcome_snp5	mpredictor_ml	9	Subjects' isolates have MIRU-VNTR profiles which differ by 1 unit. Lineage 1	3.47703	1.00856	3.44751	0.00056577	32.3634	233.646	4.48281	60	1999	99	1	923	1995978	0.01	233.646	4.48281	5
Subjects' isolates have MIRU-VNTR profiles which differ by 1 unit. Lineage 2	outcome_snp5	mpredictor_ml	8	Subjects' isolates have MIRU-VNTR profiles which differ by 1 unit. Lineage 2	3.93898	0.366195	10.7565	5.5207e-27	51.3664	105.291	25.0592	98	1999	499	8	916	1995578	0.0157791	105.291	25.0592	5
Subjects' isolates have MIRU-VNTR profiles which differ by 1 unit. Lineage 3	outcome_snp5	mpredictor_ml	7	Subjects' isolates have MIRU-VNTR profiles which differ by 1 unit. Lineage 3	2.36914	0.2903	8.16099	3.32288e-16	10.6882	18.8804	6.05054	504	1999	3897	13	911	1992180	0.00332481	18.8804	6.05054	5
Subjects' isolates have MIRU-VNTR profiles which differ by 1 unit. Lineage 4	outcome_snp5	mpredictor_ml	6	Subjects' isolates have MIRU-VNTR profiles which differ by 1 unit. Lineage 4	5.52969	0.141741	39.0127	0	252.067	332.788	190.925	412	1999	1055	83	841	1995022	0.072935	332.788	190.925	5
Subjects' isolates have MIRU-VNTR profiles which differ by >1 unit. Both isolates same lineage, but not 1-4	outcome_snp5	mpredictor_ml	5	Subjects' isolates have MIRU-VNTR profiles which differ by >1 unit. Both isolates same lineage, but not 1-4	-17.4939	191.72	-0.0912472	0.927296	2.52631e-08	3.96208e+155	1.61084e-171	1999	1987	1269325	0	924	726752	0	1000000	1e-06	5
Subjects' isolates have MIRU-VNTR profiles which differ by >1 unit. Lineage 1	outcome_snp5	mpredictor_ml	4	Subjects' isolates have MIRU-VNTR profiles which differ by >1 unit. Lineage 1	-0.175268	0.507109	-0.345621	0.729627	0.839232	2.26747	0.310615	176	1999	15271	4	920	1980806	0.000261866	2.26747	0.310615	5
Subjects' isolates have MIRU-VNTR profiles which differ by >1 unit. Lineage 2	outcome_snp5	mpredictor_ml	3	Subjects' isolates have MIRU-VNTR profiles which differ by >1 unit. Lineage 2	0.392782	0.507159	0.774475	0.43865	1.48109	4.00207	0.548126	137	1999	8653	4	920	1987424	0.000462054	4.00207	0.548126	5
Subjects' isolates have MIRU-VNTR profiles which differ by >1 unit. Lineage 3	outcome_snp5	mpredictor_ml	2	Subjects' isolates have MIRU-VNTR profiles which differ by >1 unit. Lineage 3	-1.75984	0.289865	-6.07124	1.26927e-09	0.172073	0.303703	0.0974931	704	1999	242059	13	911	1754018	5.3703e-05	0.303703	0.0974931	5
Subjects' isolates have MIRU-VNTR profiles which differ by >1 unit. Lineage 4	outcome_snp5	mpredictor_ml	1	Subjects' isolates have MIRU-VNTR profiles which differ by >1 unit. Lineage 4 [reference]	NA	NA	NA	NA	1	NA	NA	954	1999	451761	141	783	1544316	0.000312015	NA	NA	5
Subjects' isolates have identical MIRU-VNTR profiles. Both isolates same lineage, but not 1-4	outcome_snp5	mpredictor_ml	15	Subjects' isolates have identical MIRU-VNTR profiles. Both isolates same lineage, but not 1-4	2.26101	1.00503	2.24969	0.0244687	9.59275	68.777	1.33796	223	1999	334	1	923	1995743	0.00298507	68.777	1.33796	5
Subjects' isolates have identical MIRU-VNTR profiles. Lineage 1	outcome_snp5	mpredictor_ml	14	Subjects' isolates have identical MIRU-VNTR profiles. Lineage 1	5.6298	0.742006	7.58727	3.26706e-14	278.607	1192.89	65.0704	32	1999	23	2	922	1996054	0.08	1192.89	65.0704	5
Subjects' isolates have identical MIRU-VNTR profiles. Lineage 2	outcome_snp5	mpredictor_ml	13	Subjects' isolates have identical MIRU-VNTR profiles. Lineage 2	6.24147	0.249694	24.9965	6.67329e-138	513.615	837.879	314.843	75	1999	131	21	903	1995946	0.138158	837.879	314.843	5
Subjects' isolates have identical MIRU-VNTR profiles. Lineage 3	outcome_snp5	mpredictor_ml	12	Subjects' isolates have identical MIRU-VNTR profiles. Lineage 3	5.98044	0.118446	50.4908	0	395.613	498.993	313.652	348	1999	1312	162	762	1994765	0.109905	498.993	313.652	5
Subjects' isolates have identical MIRU-VNTR profiles. Lineage 4	outcome_snp5	mpredictor_ml	11	Subjects' isolates have identical MIRU-VNTR profiles. Lineage 4	7.25159	0.100758	71.9705	0	1410.35	1718.28	1157.6	426	1999	1070	471	453	1995007	0.305646	1718.28	1157.6	5
Subjects' isolates have MIRU-VNTR profiles which differ by 1 unit. Both isolates same lineage, but not 1-4	outcome_snp12	mpredictor_ml	10	Subjects' isolates have MIRU-VNTR profiles which differ by 1 unit. Both isolates same lineage, but not 1-4	-10.0984	163.15	-0.0618962	0.950645	4.11462e-05	3.09408e+134	5.47177e-144	358	1999	588	0	1908	1994505	0	1000000	1e-06	12
Subjects' isolates have MIRU-VNTR profiles which differ by 1 unit. Lineage 1	outcome_snp12	mpredictor_ml	9	Subjects' isolates have MIRU-VNTR profiles which differ by 1 unit. Lineage 1	3.99159	0.589509	6.77104	1.27856e-11	54.141	171.92	17.0501	60	1999	97	3	1905	1994996	0.03	171.92	17.0501	12
Subjects' isolates have MIRU-VNTR profiles which differ by 1 unit. Lineage 2	outcome_snp12	mpredictor_ml	8	Subjects' isolates have MIRU-VNTR profiles which differ by 1 unit. Lineage 2	3.65901	0.311132	11.7603	6.25158e-32	38.8229	71.4379	21.0982	98	1999	496	11	1897	1994597	0.0216963	71.4379	21.0982	12
Subjects' isolates have MIRU-VNTR profiles which differ by 1 unit. Lineage 3	outcome_snp12	mpredictor_ml	7	Subjects' isolates have MIRU-VNTR profiles which differ by 1 unit. Lineage 3	2.9919	0.163903	18.2541	1.91815e-74	19.9236	27.4716	14.4494	504	1999	3866	44	1864	1991227	0.0112532	27.4716	14.4494	12
Subjects' isolates have MIRU-VNTR profiles which differ by 1 unit. Lineage 4	outcome_snp12	mpredictor_ml	6	Subjects' isolates have MIRU-VNTR profiles which differ by 1 unit. Lineage 4	6.31925	0.0931946	67.807	0	555.154	666.411	462.471	412	1999	864	274	1634	1994229	0.240773	666.411	462.471	12
Subjects' isolates have MIRU-VNTR profiles which differ by >1 unit. Both isolates same lineage, but not 1-4	outcome_snp12	mpredictor_ml	5	Subjects' isolates have MIRU-VNTR profiles which differ by >1 unit. Both isolates same lineage, but not 1-4	-5.89316	0.709843	-8.30205	1.02328e-16	0.00275825	0.0110883	0.000686125	1999	1987	1269323	2	1906	725770	1.57564e-06	0.0110883	0.000686125	12
Subjects' isolates have MIRU-VNTR profiles which differ by >1 unit. Lineage 1	outcome_snp12	mpredictor_ml	4	Subjects' isolates have MIRU-VNTR profiles which differ by >1 unit. Lineage 1	-0.779727	0.503928	-1.5473	0.121792	0.458531	1.23118	0.170772	176	1999	15271	4	1904	1979822	0.000261866	1.23118	0.170772	12
Subjects' isolates have MIRU-VNTR profiles which differ by >1 unit. Lineage 2	outcome_snp12	mpredictor_ml	3	Subjects' isolates have MIRU-VNTR profiles which differ by >1 unit. Lineage 2	-0.211677	0.503978	-0.420013	0.674476	0.809226	2.17302	0.301353	137	1999	8653	4	1904	1986440	0.000462054	2.17302	0.301353	12
Subjects' isolates have MIRU-VNTR profiles which differ by >1 unit. Lineage 3	outcome_snp12	mpredictor_ml	2	Subjects' isolates have MIRU-VNTR profiles which differ by >1 unit. Lineage 3	-2.29019	0.274428	-8.3453	7.10356e-17	0.101248	0.173374	0.0591272	704	1999	242058	14	1894	1753035	5.7834e-05	0.173374	0.0591272	12
Subjects' isolates have MIRU-VNTR profiles which differ by >1 unit. Lineage 4	outcome_snp12	mpredictor_ml	1	Subjects' isolates have MIRU-VNTR profiles which differ by >1 unit. Lineage 4 [reference]	NA	NA	NA	NA	1	NA	NA	954	1999	451644	258	1650	1543449	0.00057092	NA	NA	12
Subjects' isolates have identical MIRU-VNTR profiles. Both isolates same lineage, but not 1-4	outcome_snp12	mpredictor_ml	15	Subjects' isolates have identical MIRU-VNTR profiles. Both isolates same lineage, but not 1-4	3.05187	0.506852	6.02121	1.73115e-09	21.1548	57.1281	7.8337	223	1999	331	4	1904	1994762	0.0119403	57.1281	7.8337	12
Subjects' isolates have identical MIRU-VNTR profiles. Lineage 1	outcome_snp12	mpredictor_ml	14	Subjects' isolates have identical MIRU-VNTR profiles. Lineage 1	5.02534	0.739835	6.79251	1.10196e-11	152.222	648.992	35.7041	32	1999	23	2	1906	1995070	0.08	648.992	35.7041	12
Subjects' isolates have identical MIRU-VNTR profiles. Lineage 2	outcome_snp12	mpredictor_ml	13	Subjects' isolates have identical MIRU-VNTR profiles. Lineage 2	6.29762	0.20069	31.3798	3.82127e-216	543.277	805.104	366.598	75	1999	116	36	1872	1994977	0.236842	805.104	366.598	12
Subjects' isolates have identical MIRU-VNTR profiles. Lineage 3	outcome_snp12	mpredictor_ml	12	Subjects' isolates have identical MIRU-VNTR profiles. Lineage 3	6.26695	0.0877117	71.4494	0	526.867	625.695	443.649	348	1999	1133	341	1567	1993960	0.231343	625.695	443.649	12
Subjects' isolates have identical MIRU-VNTR profiles. Lineage 4	outcome_snp12	mpredictor_ml	11	Subjects' isolates have identical MIRU-VNTR profiles. Lineage 4	7.83651	0.0810135	96.731	0	2531.36	2966.98	2159.7	426	1999	630	911	997	1994463	0.591175	2966.98	2159.7	12
Subjects' isolates have MIRU-VNTR profiles which differ by 1 unit. Both isolates same lineage, but not 1-4	outcome_snp20	mpredictor_ml	10	Subjects' isolates have MIRU-VNTR profiles which differ by 1 unit. Both isolates same lineage, but not 1-4	1.66732	0.580804	2.87071	0.0040955	5.29795	16.5386	1.69714	358	1999	585	3	2916	1993497	0.00510204	16.5386	1.69714	20
Subjects' isolates have MIRU-VNTR profiles which differ by 1 unit. Lineage 1	outcome_snp20	mpredictor_ml	9	Subjects' isolates have MIRU-VNTR profiles which differ by 1 unit. Lineage 1	3.46422	0.588161	5.88992	3.86378e-09	31.9516	101.192	10.0888	60	1999	97	3	2916	1993985	0.03	101.192	10.0888	20
Subjects' isolates have MIRU-VNTR profiles which differ by 1 unit. Lineage 2	outcome_snp20	mpredictor_ml	8	Subjects' isolates have MIRU-VNTR profiles which differ by 1 unit. Lineage 2	3.37887	0.275223	12.2769	1.20599e-34	29.3375	50.3151	17.106	98	1999	493	14	2905	1993589	0.0276134	50.3151	17.106	20
Subjects' isolates have MIRU-VNTR profiles which differ by 1 unit. Lineage 3	outcome_snp20	mpredictor_ml	7	Subjects' isolates have MIRU-VNTR profiles which differ by 1 unit. Lineage 3	2.76177	0.13964	19.7778	4.62798e-87	15.8278	20.8106	12.0381	504	1999	3851	59	2860	1990231	0.0150895	20.8106	12.0381	20
Subjects' isolates have MIRU-VNTR profiles which differ by 1 unit. Lineage 4	outcome_snp20	mpredictor_ml	6	Subjects' isolates have MIRU-VNTR profiles which differ by 1 unit. Lineage 4	7.17692	0.0765173	93.7947	0	1308.87	1520.65	1126.58	412	1999	502	636	2283	1993580	0.558875	1520.65	1126.58	20
Subjects' isolates have MIRU-VNTR profiles which differ by >1 unit. Both isolates same lineage, but not 1-4	outcome_snp20	mpredictor_ml	5	Subjects' isolates have MIRU-VNTR profiles which differ by >1 unit. Both isolates same lineage, but not 1-4	-6.42052	0.707923	-9.06952	1.19537e-19	0.0016278	0.00651925	0.000406448	1999	1987	1269323	2	2917	724759	1.57564e-06	0.00651925	0.000406448	20
Subjects' isolates have MIRU-VNTR profiles which differ by >1 unit. Lineage 1	outcome_snp20	mpredictor_ml	4	Subjects' isolates have MIRU-VNTR profiles which differ by >1 unit. Lineage 1	-1.3071	0.502351	-2.60196	0.00926923	0.270605	0.724343	0.101094	176	1999	15271	4	2915	1978811	0.000261866	0.724343	0.101094	20
Subjects' isolates have MIRU-VNTR profiles which differ by >1 unit. Lineage 2	outcome_snp20	mpredictor_ml	3	Subjects' isolates have MIRU-VNTR profiles which differ by >1 unit. Lineage 2	0.0724612	0.336923	0.215067	0.829715	1.07515	2.08096	0.555488	137	1999	8648	9	2910	1985434	0.00103962	2.08096	0.555488	20
Subjects' isolates have MIRU-VNTR profiles which differ by >1 unit. Lineage 3	outcome_snp20	mpredictor_ml	2	Subjects' isolates have MIRU-VNTR profiles which differ by >1 unit. Lineage 3	-2.74856	0.262605	-10.4665	1.23091e-25	0.0640201	0.107115	0.0382633	704	1999	242057	15	2904	1752025	6.1965e-05	0.107115	0.0382633	20
Subjects' isolates have MIRU-VNTR profiles which differ by >1 unit. Lineage 4	outcome_snp20	mpredictor_ml	1	Subjects' isolates have MIRU-VNTR profiles which differ by >1 unit. Lineage 4 [reference]	NA	NA	NA	NA	1	NA	NA	954	1999	451465	437	2482	1542617	0.000967024	NA	NA	20
Subjects' isolates have identical MIRU-VNTR profiles. Both isolates same lineage, but not 1-4	outcome_snp20	mpredictor_ml	15	Subjects' isolates have identical MIRU-VNTR profiles. Both isolates same lineage, but not 1-4	2.75067	0.453123	6.07045	1.27549e-09	15.653	38.0457	6.44009	223	1999	330	5	2914	1993752	0.0149254	38.0457	6.44009	20
Subjects' isolates have identical MIRU-VNTR profiles. Lineage 1	outcome_snp20	mpredictor_ml	14	Subjects' isolates have identical MIRU-VNTR profiles. Lineage 1	4.94789	0.617315	8.01517	1.09983e-15	140.877	472.401	42.0118	32	1999	22	3	2916	1994060	0.12	472.401	42.0118	20
Subjects' isolates have identical MIRU-VNTR profiles. Lineage 2	outcome_snp20	mpredictor_ml	13	Subjects' isolates have identical MIRU-VNTR profiles. Lineage 2	6.22737	0.179149	34.7608	9.52371e-265	506.422	719.461	356.466	75	1999	102	50	2869	1993980	0.328947	719.461	356.466	20
Subjects' isolates have identical MIRU-VNTR profiles. Lineage 3	outcome_snp20	mpredictor_ml	12	Subjects' isolates have identical MIRU-VNTR profiles. Lineage 3	5.82171	0.0771068	75.5019	0	337.548	392.618	290.202	348	1999	1111	363	2556	1992971	0.246269	392.618	290.202	20
Subjects' isolates have identical MIRU-VNTR profiles. Lineage 4	outcome_snp20	mpredictor_ml	11	Subjects' isolates have identical MIRU-VNTR profiles. Lineage 4	8.70657	0.0865729	100.569	0	6042.49	7159.92	5099.45	426	1999	225	1316	1603	1993857	0.853991	7159.92	5099.45	20
